# Supplementary material for: Physical Activity Associated Proteomics of Skeletal Muscle: Being Physically Active in Daily Life May Protect Skeletal Muscle From Aging
Source: Front Physiol. 2019 Mar 26;10:312. doi: 10.3389/fphys.2019.00312 (PMC6443906; doi:10.3389/fphys.2019.00312)
Supplement: Supplementary file 2 [file Table_2.xlsx]

## Sheet: Table S2_AllProteins
Table S2. All proteins quantified in skeletal muscle in this study.
Protein Accession	ProteinDescription	Beta (Physical Activity)	P-value	P-value (BH Adjusted)	UniprotID	GenePrimary	AminoAcid Length
H4_HUMAN	Histone H4	-0.0167394	0.115089	0.337863	P62805	HIST1H4A; HIST1H4B; HIST1H4C; HIST1H4D; HIST1H4E; HIST1H4F; HIST1H4H; HIST1H4I; HIST1H4J; HIST1H4K; HIST1H4L; HIST2H4A; HIST2H4B; HIST4H4	103
H2AW_HUMAN	Core histone macro-H2A.2 (Histone macroH2A2) (mH2A2)	-0.0199669	0.281166	0.542036	Q9P0M6	H2AFY2	372
H2BFS_HUMAN	Histone H2B type F-S (Histone H2B.s) (H2B/s)	0.0138747	0.459949	0.702888	P57053	H2BFS	126
H15_HUMAN	Histone H1.5 (Histone H1a) (Histone H1b) (Histone H1s-3)	0.0174279	0.553514	0.765516	P16401	HIST1H1B	226
H14_HUMAN	Histone H1.4 (Histone H1b) (Histone H1s-4)	-0.0480804	0.0780873	0.276941	P10412	HIST1H1E	219
H12_HUMAN	Histone H1.2 (Histone H1c) (Histone H1d) (Histone H1s-1)	-0.0245767	0.461406	0.703187	P16403	HIST1H1C	213
H10_HUMAN	Histone H1.0 (Histone H1') (Histone H1(0)) [Cleaved into: Histone H1.0, N-terminally processed]	-0.0182962	0.609419	0.795605	P07305	H1F0	194
H2AZ_HUMAN	Histone H2A.Z (H2A/z)	-0.0107023	0.418023	0.66513	P0C0S5	H2AFZ	128
NOP9_HUMAN	Nucleolar protein 9	0.111354	0.00200863	0.0494259	Q86U38	NOP9	636
SPT6H_HUMAN	Transcription elongation factor SPT6 (hSPT6) (Histone chaperone suppressor of Ty6) (Tat-cotransactivator 2 protein) (Tat-CT2 protein)	-0.00437847	0.880762	0.944178	Q7KZ85	SUPT6H	1726
ANM1_HUMAN	Protein arginine N-methyltransferase 1 (EC 2.1.1.319) (Histone-arginine N-methyltransferase PRMT1) (Interferon receptor 1-bound protein 4)	0.0115089	0.41077	0.659363	Q99873	PRMT1	361
H2AY_HUMAN	Core histone macro-H2A.1 (Histone macroH2A1) (mH2A1) (Histone H2A.y) (H2A/y) (Medulloblastoma antigen MU-MB-50.205)	-0.00365337	0.683747	0.841541	O75367	H2AFY	372
H2A2A_HUMAN	Histone H2A type 2-A (Histone H2A.2) (Histone H2A/o)	-0.0197497	0.310983	0.576875	Q6FI13	HIST2H2AA3; HIST2H2AA4	130
FABPH_HUMAN	Fatty acid-binding protein, heart (Fatty acid-binding protein 3) (Heart-type fatty acid-binding protein) (H-FABP) (Mammary-derived growth inhibitor) (MDGI) (Muscle fatty acid-binding protein) (M-FABP)	0.0741284	0.0300442	0.160818	P05413	FABP3	133
HAT1_HUMAN	Histone acetyltransferase type B catalytic subunit (EC 2.3.1.48) (Histone acetyltransferase 1)	0.00192848	0.927034	0.966501	O14929	HAT1	419
OXND1_HUMAN	Oxidoreductase NAD-binding domain-containing protein 1 (EC 1.-.-.-)	0.0664835	0.00184992	0.0474554	Q96HP4	OXNAD1	312
SIR2_HUMAN	NAD-dependent protein deacetylase sirtuin-2 (EC 3.5.1.-) (Regulatory protein SIR2 homolog 2) (SIR2-like protein 2)	-0.0102412	0.284259	0.546077	Q8IXJ6	SIRT2	389
FBRL_HUMAN	rRNA 2'-O-methyltransferase fibrillarin (EC 2.1.1.-) (34 kDa nucleolar scleroderma antigen) (Histone-glutamine methyltransferase)	0.00388757	0.741841	0.875108	P22087	FBL	321
H2B2C_HUMAN	Putative histone H2B type 2-C (Histone H2B.t) (H2B/t)	-0.0222386	0.250813	0.512811	Q6DN03	HIST2H2BC	193
HMGN4_HUMAN	High mobility group nucleosome-binding domain-containing protein 4 (Non-histone chromosomal protein HMG-17-like 3) (Non-histone chromosomal protein)	-0.0118896	0.670868	0.831467	O00479	HMGN4	90
STXB1_HUMAN	Syntaxin-binding protein 1 (MUNC18-1) (N-Sec1) (Protein unc-18 homolog 1) (Unc18-1) (Protein unc-18 homolog A) (Unc-18A) (p67)	0.0496779	0.0426378	0.196349	P61764	STXBP1	594
CSTFT_HUMAN	Cleavage stimulation factor subunit 2 tau variant (CF-1 64 kDa subunit tau variant) (Cleavage stimulation factor 64 kDa subunit tau variant) (CSTF 64 kDa subunit tau variant) (TauCstF-64)	0.0468914	0.0223029	0.138562	Q9H0L4	CSTF2T	616
SMYD3_HUMAN	Histone-lysine N-methyltransferase SMYD3 (EC 2.1.1.43) (SET and MYND domain-containing protein 3) (Zinc finger MYND domain-containing protein 1)	-0.000674115	0.983722	0.990506	Q9H7B4	SMYD3	428
HDAC1_HUMAN	Histone deacetylase 1 (HD1) (EC 3.5.1.98)	-0.00838413	0.740928	0.874734	Q13547	HDAC1	482
ANM5_HUMAN	Protein arginine N-methyltransferase 5 (EC 2.1.1.320) (72 kDa ICln-binding protein) (Histone-arginine N-methyltransferase PRMT5) (Jak-binding protein 1) (Shk1 kinase-binding protein 1 homolog) (SKB1 homolog) (SKB1Hs) [Cleaved into: Protein arginine N-methyltransferase 5, N-terminally processed]	-0.00457983	0.590763	0.787204	O14744	PRMT5	637
ANM7_HUMAN	Protein arginine N-methyltransferase 7 (EC 2.1.1.321) (Histone-arginine N-methyltransferase PRMT7) ([Myelin basic protein]-arginine N-methyltransferase PRMT7)	-0.0187624	0.213253	0.469923	Q9NVM4	PRMT7	692
ASH2L_HUMAN	Set1/Ash2 histone methyltransferase complex subunit ASH2 (ASH2-like protein)	0.0151549	0.473772	0.711235	Q9UBL3	ASH2L	628
CARM1_HUMAN	Histone-arginine methyltransferase CARM1 (EC 2.1.1.319) (Coactivator-associated arginine methyltransferase 1) (Protein arginine N-methyltransferase 4)	-0.0151379	0.184579	0.434888	Q86X55	CARM1	608
PTGR2_HUMAN	Prostaglandin reductase 2 (PRG-2) (EC 1.3.1.48) (15-oxoprostaglandin 13-reductase) (Zinc-binding alcohol dehydrogenase domain-containing protein 1)	0.0289903	0.00155716	0.0453398	Q8N8N7	PTGR2	351
JMJD6_HUMAN	Bifunctional arginine demethylase and lysyl-hydroxylase JMJD6 (EC 1.14.11.-) (Histone arginine demethylase JMJD6) (JmjC domain-containing protein 6) (Jumonji domain-containing protein 6) (Lysyl-hydroxylase JMJD6) (Peptide-lysine 5-dioxygenase JMJD6) (Phosphatidylserine receptor) (Protein PTDSR)	-0.0256153	0.350648	0.610671	Q6NYC1	JMJD6	403
KDM1A_HUMAN	Lysine-specific histone demethylase 1A (EC 1.-.-.-) (BRAF35-HDAC complex protein BHC110) (Flavin-containing amine oxidase domain-containing protein 2)	-0.0244223	0.711573	0.858673	O60341	KDM1A	852
DDRGK_HUMAN	DDRGK domain-containing protein 1 (Dashurin) (UFM1-binding and PCI domain-containing protein 1)	0.0186398	0.0278659	0.155679	Q96HY6	DDRGK1	314
SMYD1_HUMAN	Histone-lysine N-methyltransferase SMYD1 (EC 2.1.1.43) (SET and MYND domain-containing protein 1)	-0.00789074	0.332632	0.596612	Q8NB12	SMYD1	490
RYR2_HUMAN	Ryanodine receptor 2 (RYR-2) (RyR2) (hRYR-2) (Cardiac muscle ryanodine receptor) (Cardiac muscle ryanodine receptor-calcium release channel) (Type 2 ryanodine receptor)	0.0632771	0.0393277	0.186905	Q92736	RYR2	4967
FAAH1_HUMAN	Fatty-acid amide hydrolase 1 (EC 3.5.1.99) (Anandamide amidohydrolase 1) (Oleamide hydrolase 1)	0.0835147	0.0115767	0.100169	O00519	FAAH	579
ORC4_HUMAN	Origin recognition complex subunit 4	0.0557956	0.0105964	0.0956925	O43929	ORC4	436
TAU_HUMAN	Microtubule-associated protein tau (Neurofibrillary tangle protein) (Paired helical filament-tau) (PHF-tau)	-0.0214872	0.147462	0.384225	P10636	MAPT	758
AAKG2_HUMAN	5'-AMP-activated protein kinase subunit gamma-2 (AMPK gamma2) (AMPK subunit gamma-2) (H91620p)	0.158796	0.000156691	0.0220752	Q9UGJ0	PRKAG2	569
RAD50_HUMAN	DNA repair protein RAD50 (hRAD50) (EC 3.6.-.-)	-3.56e-05	0.998095	0.998323	Q92878	RAD50	1312
RUVB2_HUMAN	RuvB-like 2 (EC 3.6.4.12) (48 kDa TATA box-binding protein-interacting protein) (48 kDa TBP-interacting protein) (51 kDa erythrocyte cytosolic protein) (ECP-51) (INO80 complex subunit J) (Repressing pontin 52) (Reptin 52) (TIP49b) (TIP60-associated protein 54-beta) (TAP54-beta)	-0.020909	0.10003	0.315303	Q9Y230	RUVBL2	463
RUVB1_HUMAN	RuvB-like 1 (EC 3.6.4.12) (49 kDa TATA box-binding protein-interacting protein) (49 kDa TBP-interacting protein) (54 kDa erythrocyte cytosolic protein) (ECP-54) (INO80 complex subunit H) (Nuclear matrix protein 238) (NMP 238) (Pontin 52) (TIP49a) (TIP60-associated protein 54-alpha) (TAP54-alpha)	-0.016892	0.188038	0.440196	Q9Y265	RUVBL1	456
RBBP7_HUMAN	Histone-binding protein RBBP7 (Histone acetyltransferase type B subunit 2) (Nucleosome-remodeling factor subunit RBAP46) (Retinoblastoma-binding protein 7) (RBBP-7) (Retinoblastoma-binding protein p46)	-0.0180272	0.17562	0.421949	Q16576	RBBP7	425
HUWE1_HUMAN	E3 ubiquitin-protein ligase HUWE1 (EC 2.3.2.26) (ARF-binding protein 1) (ARF-BP1) (HECT, UBA and WWE domain-containing protein 1) (HECT-type E3 ubiquitin transferase HUWE1) (Homologous to E6AP carboxyl terminus homologous protein 9) (HectH9) (Large structure of UREB1) (LASU1) (Mcl-1 ubiquitin ligase E3) (Mule) (Upstream regulatory element-binding protein 1) (URE-B1) (URE-binding protein 1)	-0.0132216	0.0590599	0.238857	Q7Z6Z7	HUWE1	4374
OPA1_HUMAN	Dynamin-like 120 kDa protein, mitochondrial (EC 3.6.5.5) (Optic atrophy protein 1) [Cleaved into: Dynamin-like 120 kDa protein, form S1]	0.010621	0.278018	0.539768	O60313	OPA1	960
MAPK2_HUMAN	MAP kinase-activated protein kinase 2 (MAPK-activated protein kinase 2) (MAPKAP kinase 2) (MAPKAP-K2) (MAPKAPK-2) (MK-2) (MK2) (EC 2.7.11.1)	-0.0179404	0.0632198	0.247734	P49137	MAPKAPK2	400
MRE11_HUMAN	Double-strand break repair protein MRE11 (Double-strand break repair protein MRE11A) (Meiotic recombination 11 homolog 1) (MRE11 homolog 1) (Meiotic recombination 11 homolog A) (MRE11 homolog A)	-0.0173576	0.320075	0.58634	P49959	MRE11	708
H33_HUMAN	Histone H3.3	-0.0233892	0.203996	0.459135	P84243	H3F3A; H3F3B	136
PCNA_HUMAN	Proliferating cell nuclear antigen (PCNA) (Cyclin)	-0.00226779	0.841422	0.923959	P12004	PCNA	261
PRKDC_HUMAN	DNA-dependent protein kinase catalytic subunit (DNA-PK catalytic subunit) (DNA-PKcs) (EC 2.7.11.1) (DNPK1) (p460)	-0.0070954	0.233237	0.492565	P78527	PRKDC	4128
CDK2_HUMAN	Cyclin-dependent kinase 2 (EC 2.7.11.22) (Cell division protein kinase 2) (p33 protein kinase)	-0.018602	0.566895	0.770161	P24941	CDK2	298
PLCA_HUMAN	1-acyl-sn-glycerol-3-phosphate acyltransferase alpha (EC 2.3.1.51) (1-acylglycerol-3-phosphate O-acyltransferase 1) (1-AGP acyltransferase 1) (1-AGPAT 1) (Lysophosphatidic acid acyltransferase alpha) (LPAAT-alpha) (Protein G15)	0.0586746	0.033114	0.170434	Q99943	AGPAT1	283
PLPL2_HUMAN	Patatin-like phospholipase domain-containing protein 2 (EC 3.1.1.3) (Adipose triglyceride lipase) (Calcium-independent phospholipase A2) (Desnutrin) (IPLA2-zeta) (Pigment epithelium-derived factor) (TTS2.2) (Transport-secretion protein 2) (TTS2)	0.0526504	0.0466722	0.204769	Q96AD5	PNPLA2	504
H2AX_HUMAN	Histone H2AX (H2a/x) (Histone H2A.X)	0.0153173	0.526451	0.748429	P16104	H2AFX	143
SYUA_HUMAN	Alpha-synuclein (Non-A beta component of AD amyloid) (Non-A4 component of amyloid precursor) (NACP)	-0.0247364	0.597035	0.78785	P37840	SNCA	140
DHX9_HUMAN	ATP-dependent RNA helicase A (RHA) (EC 3.6.4.13) (DEAH box protein 9) (Leukophysin) (LKP) (Nuclear DNA helicase II) (NDH II)	-0.00549874	0.344752	0.608631	Q08211	DHX9	1270
TERA_HUMAN	Transitional endoplasmic reticulum ATPase (TER ATPase) (EC 3.6.4.6) (15S Mg(2+)-ATPase p97 subunit) (Valosin-containing protein) (VCP)	-0.0118532	0.167166	0.409552	P55072	VCP	806
ACL6A_HUMAN	Actin-like protein 6A (53 kDa BRG1-associated factor A) (Actin-related protein Baf53a) (ArpNbeta) (BRG1-associated factor 53A) (BAF53A) (INO80 complex subunit K)	-0.0150313	0.316848	0.582372	O96019	ACTL6A	429
UBP10_HUMAN	Ubiquitin carboxyl-terminal hydrolase 10 (EC 3.4.19.12) (Deubiquitinating enzyme 10) (Ubiquitin thioesterase 10) (Ubiquitin-specific-processing protease 10)	0.00376584	0.661385	0.827203	Q14694	USP10	798
ABHD5_HUMAN	1-acylglycerol-3-phosphate O-acyltransferase ABHD5 (EC 2.3.1.51) (Abhydrolase domain-containing protein 5) (Lipid droplet-binding protein CGI-58)	0.0495376	0.0162322	0.11775	Q8WTS1	ABHD5	349
THOC4_HUMAN	THO complex subunit 4 (Tho4) (Ally of AML-1 and LEF-1) (Aly/REF export factor) (Transcriptional coactivator Aly/REF) (bZIP-enhancing factor BEF)	-0.00929819	0.466471	0.70697	Q86V81	ALYREF	257
NUD16_HUMAN	U8 snoRNA-decapping enzyme (EC 3.6.1.62) (IDP phosphatase) (IDPase) (EC 3.6.1.64) (Inosine diphosphate phosphatase) (Nucleoside diphosphate-linked moiety X motif 16) (Nudix motif 16) (Nudix hydrolase 16) (U8 snoRNA-binding protein H29K) (m7GpppN-mRNA hydrolase)	0.034648	0.0250214	0.146619	Q96DE0	NUDT16	195
DJC13_HUMAN	DnaJ homolog subfamily C member 13 (Required for receptor-mediated endocytosis 8) (RME-8)	0.00575465	0.667856	0.831233	O75165	DNAJC13	2243
NBAS_HUMAN	Neuroblastoma-amplified sequence (Neuroblastoma-amplified gene protein)	-0.00825337	0.164042	0.405896	A2RRP1	NBAS	2371
PAIP1_HUMAN	Polyadenylate-binding protein-interacting protein 1 (PABP-interacting protein 1) (PAIP-1) (Poly(A)-binding protein-interacting protein 1)	-0.0139365	0.19371	0.448005	Q9H074	PAIP1	479
PFKAM_HUMAN	ATP-dependent 6-phosphofructokinase, muscle type (ATP-PFK) (PFK-M) (EC 2.7.1.11) (6-phosphofructokinase type A) (Phosphofructo-1-kinase isozyme A) (PFK-A) (Phosphohexokinase)	-0.0116608	0.0494749	0.213078	P08237	PFKM	780
VPS4B_HUMAN	Vacuolar protein sorting-associated protein 4B (EC 3.6.4.6) (Cell migration-inducing gene 1 protein) (Suppressor of K(+) transport growth defect 1) (Protein SKD1)	-0.0112049	0.661835	0.82753	O75351	VPS4B	444
PGES2_HUMAN	Prostaglandin E synthase 2 (Membrane-associated prostaglandin E synthase-2) (mPGE synthase-2) (Microsomal prostaglandin E synthase 2) (mPGES-2) (Prostaglandin-H(2) E-isomerase) (EC 5.3.99.3) [Cleaved into: Prostaglandin E synthase 2 truncated form]	0.023077	0.048258	0.209751	Q9H7Z7	PTGES2	377
MBNL2_HUMAN	Muscleblind-like protein 2 (Muscleblind-like protein 1) (Muscleblind-like protein-like) (Muscleblind-like protein-like 39)	0.0778056	0.045452	0.202112	Q5VZF2	MBNL2	373
UBE2B_HUMAN	Ubiquitin-conjugating enzyme E2 B (EC 2.3.2.23) (E2 ubiquitin-conjugating enzyme B) (RAD6 homolog B) (HR6B) (hHR6B) (Ubiquitin carrier protein B) (Ubiquitin-conjugating enzyme E2-17 kDa) (Ubiquitin-protein ligase B)	-0.0113752	0.239642	0.499401	P63146	UBE2B	152
UBA5_HUMAN	Ubiquitin-like modifier-activating enzyme 5 (Ubiquitin-activating enzyme 5) (ThiFP1) (UFM1-activating enzyme) (Ubiquitin-activating enzyme E1 domain-containing protein 1)	-0.0269081	0.135053	0.369014	Q9GZZ9	UBA5	404
TM230_HUMAN	Transmembrane protein 230	-0.0293069	0.142526	0.376106	Q96A57	TMEM230	120
KALRN_HUMAN	Kalirin (EC 2.7.11.1) (Huntingtin-associated protein-interacting protein) (Protein Duo) (Serine/threonine-protein kinase with Dbl- and pleckstrin homology domain)	0.077951	0.0278524	0.155679	O60229	KALRN	2985
TM143_HUMAN	Transmembrane protein 143	0.0299713	0.0270157	0.153334	Q96AN5	TMEM143	459
NONO_HUMAN	Non-POU domain-containing octamer-binding protein (NonO protein) (54 kDa nuclear RNA- and DNA-binding protein) (55 kDa nuclear protein) (DNA-binding p52/p100 complex, 52 kDa subunit) (NMT55) (p54(nrb)) (p54nrb)	-0.0110847	0.11201	0.333743	Q15233	NONO	471
PIN1_HUMAN	Peptidyl-prolyl cis-trans isomerase NIMA-interacting 1 (EC 5.2.1.8) (Peptidyl-prolyl cis-trans isomerase Pin1) (PPIase Pin1) (Rotamase Pin1)	-0.0102612	0.262424	0.524448	Q13526	PIN1	163
HTAI2_HUMAN	Oxidoreductase HTATIP2 (EC 1.1.1.-) (30 kDa HIV-1 TAT-interacting protein) (HIV-1 TAT-interactive protein 2)	-0.00101552	0.961535	0.980108	Q9BUP3	HTATIP2	242
HERC2_HUMAN	E3 ubiquitin-protein ligase HERC2 (EC 2.3.2.26) (HECT domain and RCC1-like domain-containing protein 2) (HECT-type E3 ubiquitin transferase HERC2)	-0.128576	0.122539	0.35014	O95714	HERC2	4834
GPD1L_HUMAN	Glycerol-3-phosphate dehydrogenase 1-like protein (GPD1-L) (EC 1.1.1.8)	0.0202141	0.14773	0.384468	Q8N335	GPD1L	351
G6PD_HUMAN	Glucose-6-phosphate 1-dehydrogenase (G6PD) (EC 1.1.1.49)	0.00287891	0.935061	0.968751	P11413	G6PD	515
BGLR_HUMAN	Beta-glucuronidase (EC 3.2.1.31) (Beta-G1)	0.153171	0.00598693	0.0724966	P08236	GUSB	651
TPC11_HUMAN	Trafficking protein particle complex subunit 11	0.114713	0.00598708	0.0724966	Q7Z392	TRAPPC11	1133
SMC3_HUMAN	Structural maintenance of chromosomes protein 3 (SMC protein 3) (SMC-3) (Basement membrane-associated chondroitin proteoglycan) (Bamacan) (Chondroitin sulfate proteoglycan 6) (Chromosome-associated polypeptide) (hCAP)	-0.0124705	0.134973	0.369014	Q9UQE7	SMC3	1217
AGO2_HUMAN	Protein argonaute-2 (Argonaute2) (hAgo2) (EC 3.1.26.n2) (Argonaute RISC catalytic component 2) (Eukaryotic translation initiation factor 2C 2) (eIF-2C 2) (eIF2C 2) (PAZ Piwi domain protein) (PPD) (Protein slicer)	-0.016035	0.148805	0.385466	Q9UKV8	AGO2	859
SAHH2_HUMAN	S-adenosylhomocysteine hydrolase-like protein 1 (DC-expressed AHCY-like molecule) (IP(3)Rs binding protein released with IP(3)) (IRBIT) (Putative adenosylhomocysteinase 2) (S-adenosyl-L-homocysteine hydrolase 2) (AdoHcyase 2)	-0.0158464	0.0678513	0.257306	O43865	AHCYL1	530
ACD10_HUMAN	Acyl-CoA dehydrogenase family member 10 (ACAD-10) (EC 1.3.99.-)	0.109686	0.0429953	0.197321	Q6JQN1	ACAD10	1059
TAOK3_HUMAN	Serine/threonine-protein kinase TAO3 (EC 2.7.11.1) (Cutaneous T-cell lymphoma-associated antigen HD-CL-09) (CTCL-associated antigen HD-CL-09) (Dendritic cell-derived protein kinase) (JNK/SAPK-inhibitory kinase) (Jun kinase-inhibitory kinase) (Kinase from chicken homolog A) (hKFC-A) (Thousand and one amino acid protein 3)	0.0079295	0.891461	0.950879	Q9H2K8	TAOK3	898
ADAM9_HUMAN	Disintegrin and metalloproteinase domain-containing protein 9 (ADAM 9) (EC 3.4.24.-) (Cellular disintegrin-related protein) (Meltrin-gamma) (Metalloprotease/disintegrin/cysteine-rich protein 9) (Myeloma cell metalloproteinase)	0.105641	0.0447656	0.200689	Q13443	ADAM9	819
FBX6_HUMAN	F-box only protein 6 (F-box protein that recognizes sugar chains 2) (F-box/G-domain protein 2)	0.00956682	0.717737	0.86176	Q9NRD1	FBXO6	293
ESAM_HUMAN	Endothelial cell-selective adhesion molecule	0.101481	0.0321788	0.166994	Q96AP7	ESAM	390
TTC5_HUMAN	Tetratricopeptide repeat protein 5 (TPR repeat protein 5) (Stress-responsive activator of p300) (Strap)	-0.0579194	0.252818	0.515044	Q8N0Z6	TTC5	440
DTD1_HUMAN	D-tyrosyl-tRNA(Tyr) deacylase 1 (EC 3.1.-.-) (DNA-unwinding element-binding protein B) (DUE-B) (Histidyl-tRNA synthase-related)	-0.0353413	0.124963	0.352719	Q8TEA8	DTD1	209
TAOK1_HUMAN	Serine/threonine-protein kinase TAO1 (EC 2.7.11.1) (Kinase from chicken homolog B) (hKFC-B) (MARK Kinase) (MARKK) (Prostate-derived sterile 20-like kinase 2) (PSK-2) (PSK2) (Prostate-derived STE20-like kinase 2) (Thousand and one amino acid protein kinase 1) (TAOK1) (hTAOK1)	0.0127409	0.626136	0.807019	Q7L7X3	TAOK1	1001
SMC1A_HUMAN	Structural maintenance of chromosomes protein 1A (SMC protein 1A) (SMC-1-alpha) (SMC-1A) (Sb1.8)	-0.0166186	0.0557583	0.229531	Q14683	SMC1A	1233
MACD1_HUMAN	O-acetyl-ADP-ribose deacetylase MACROD1 (EC 3.2.2.-) (EC 3.5.1.-) (MACRO domain-containing protein 1) (Protein LRP16) ([Protein ADP-ribosylglutamate] hydrolase)	0.00603553	0.399358	0.651467	Q9BQ69	MACROD1	325
PSDE_HUMAN	26S proteasome non-ATPase regulatory subunit 14 (EC 3.4.19.-) (26S proteasome regulatory subunit RPN11) (26S proteasome-associated PAD1 homolog 1)	-0.0126791	0.0606151	0.24246	O00487	PSMD14	310
ITB4_HUMAN	Integrin beta-4 (GP150) (CD antigen CD104)	0.0957006	0.039724	0.187896	P16144	ITGB4	1822
PAXX_HUMAN	Protein PAXX (Paralog of XRCC4 and XLF) (XRCC4-like small protein)	0.0124782	0.40026	0.652362	Q9BUH6	C9orf142	204
RD23B_HUMAN	UV excision repair protein RAD23 homolog B (HR23B) (hHR23B) (XP-C repair-complementing complex 58 kDa protein) (p58)	-0.00824807	0.0956995	0.307982	P54727	RAD23B	409
CNN2_HUMAN	Calponin-2 (Calponin H2, smooth muscle) (Neutral calponin)	0.0890162	0.0146084	0.112051	Q99439	CNN2	309
KCRB_HUMAN	Creatine kinase B-type (EC 2.7.3.2) (B-CK) (Creatine kinase B chain)	0.0843543	0.00101989	0.0398848	P12277	CKB	381
BCCIP_HUMAN	BRCA2 and CDKN1A-interacting protein (P21- and CDK-associated protein 1) (Protein TOK-1)	0.0119682	0.504436	0.733204	Q9P287	BCCIP	314
PSME4_HUMAN	Proteasome activator complex subunit 4 (Proteasome activator PA200)	-0.00541705	0.822245	0.91593	Q14997	PSME4	1843
FTO_HUMAN	Alpha-ketoglutarate-dependent dioxygenase FTO (EC 1.14.11.-) (Fat mass and obesity-associated protein)	-0.0245731	0.0825798	0.283477	Q9C0B1	FTO	505
TRIPC_HUMAN	E3 ubiquitin-protein ligase TRIP12 (EC 2.3.2.26) (E3 ubiquitin-protein ligase for Arf) (ULF) (HECT-type E3 ubiquitin transferase TRIP12) (Thyroid receptor-interacting protein 12) (TR-interacting protein 12) (TRIP-12)	-0.0103458	0.396286	0.649543	Q14669	TRIP12	1992
NHEJ1_HUMAN	Non-homologous end-joining factor 1 (Protein cernunnos) (XRCC4-like factor)	-0.0198208	0.295784	0.560352	Q9H9Q4	NHEJ1	299
RFA2_HUMAN	Replication protein A 32 kDa subunit (RP-A p32) (Replication factor A protein 2) (RF-A protein 2) (Replication protein A 34 kDa subunit) (RP-A p34)	-0.00184635	0.874781	0.940787	P15927	RPA2	270
MCM5_HUMAN	DNA replication licensing factor MCM5 (EC 3.6.4.12) (CDC46 homolog) (P1-CDC46)	-0.0198031	0.439384	0.686855	P33992	MCM5	734
NUDT8_HUMAN	Nucleoside diphosphate-linked moiety X motif 8 (Nudix motif 8) (EC 3.6.1.-)	0.0799367	0.0148618	0.112815	Q8WV74	NUDT8	236
TP53B_HUMAN	TP53-binding protein 1 (53BP1) (p53-binding protein 1) (p53BP1)	0.00537912	0.720008	0.862591	Q12888	TP53BP1	1972
NASP_HUMAN	Nuclear autoantigenic sperm protein (NASP)	-0.0260677	0.074222	0.269362	P49321	NASP	788
PIP_HUMAN	Prolactin-inducible protein (Gross cystic disease fluid protein 15) (GCDFP-15) (Prolactin-induced protein) (Secretory actin-binding protein) (SABP) (gp17)	0.078896	0.0151681	0.114001	P12273	PIP	146
HACL1_HUMAN	2-hydroxyacyl-CoA lyase 1 (EC 4.1.-.-) (2-hydroxyphytanoyl-CoA lyase) (2-HPCL) (Phytanoyl-CoA 2-hydroxylase 2)	0.0720491	0.0310537	0.163875	Q9UJ83	HACL1	578
RD23A_HUMAN	UV excision repair protein RAD23 homolog A (HR23A) (hHR23A)	-0.0100905	0.320838	0.586934	P54725	RAD23A	363
BRE_HUMAN	BRISC and BRCA1-A complex member 2 (BRCA1-A complex subunit BRE) (BRCA1/BRCA2-containing complex subunit 45) (Brain and reproductive organ-expressed protein)	-0.00939131	0.396547	0.649543	Q9NXR7	BABAM2	383
XPA_HUMAN	DNA repair protein complementing XP-A cells (Xeroderma pigmentosum group A-complementing protein)	0.00178151	0.917745	0.962577	P23025	XPA	273
GRWD1_HUMAN	Glutamate-rich WD repeat-containing protein 1	-0.0110439	0.520438	0.74494	Q9BQ67	GRWD1	446
ICAM2_HUMAN	Intercellular adhesion molecule 2 (ICAM-2) (CD antigen CD102)	0.0670935	0.00117912	0.0405456	P13598	ICAM2	275
BABA1_HUMAN	BRISC and BRCA1-A complex member 1 (Mediator of RAP80 interactions and targeting subunit of 40 kDa) (New component of the BRCA1-A complex)	-0.0257607	0.0531028	0.222955	Q9NWV8	BABAM1	329
TRAF6_HUMAN	TNF receptor-associated factor 6 (EC 2.3.2.27) (E3 ubiquitin-protein ligase TRAF6) (Interleukin-1 signal transducer) (RING finger protein 85) (RING-type E3 ubiquitin transferase TRAF6)	0.00950109	0.831762	0.921161	Q9Y4K3	TRAF6	522
EXOC5_HUMAN	Exocyst complex component 5 (Exocyst complex component Sec10) (hSec10)	0.0639574	0.00784286	0.0827753	O00471	EXOC5	708
PARP1_HUMAN	Poly [ADP-ribose] polymerase 1 (PARP-1) (EC 2.4.2.30) (ADP-ribosyltransferase diphtheria toxin-like 1) (ARTD1) (NAD(+) ADP-ribosyltransferase 1) (ADPRT 1) (Poly[ADP-ribose] synthase 1)	-0.00929227	0.288334	0.550651	P09874	PARP1	1014
BRCC3_HUMAN	Lys-63-specific deubiquitinase BRCC36 (EC 3.4.19.-) (BRCA1-A complex subunit BRCC36) (BRCA1/BRCA2-containing complex subunit 3) (BRCA1/BRCA2-containing complex subunit 36) (BRISC complex subunit BRCC36)	-0.0126486	0.16927	0.412578	P46736	BRCC3	316
FBX32_HUMAN	F-box only protein 32 (Atrogin-1) (Muscle atrophy F-box protein) (MAFbx)	0.0569109	0.0442728	0.200119	Q969P5	FBXO32	355
SP16H_HUMAN	FACT complex subunit SPT16 (Chromatin-specific transcription elongation factor 140 kDa subunit) (FACT 140 kDa subunit) (FACTp140) (Facilitates chromatin transcription complex subunit SPT16) (hSPT16)	-0.0139534	0.326699	0.592768	Q9Y5B9	SUPT16H	1047
MMS19_HUMAN	MMS19 nucleotide excision repair protein homolog (hMMS19) (MET18 homolog) (MMS19-like protein)	-0.00417924	0.84773	0.926411	Q96T76	MMS19	1030
RFA1_HUMAN	Replication protein A 70 kDa DNA-binding subunit (RP-A p70) (Replication factor A protein 1) (RF-A protein 1) (Single-stranded DNA-binding protein) [Cleaved into: Replication protein A 70 kDa DNA-binding subunit, N-terminally processed]	-0.0142625	0.0668597	0.255875	P27694	RPA1	616
EYA4_HUMAN	Eyes absent homolog 4 (EC 3.1.3.48)	-0.0341575	0.230493	0.489576	O95677	EYA4	639
GSTK1_HUMAN	Glutathione S-transferase kappa 1 (EC 2.5.1.18) (GST 13-13) (GST class-kappa) (GSTK1-1) (hGSTK1) (Glutathione S-transferase subunit 13)	0.055867	0.00230143	0.0519601	Q9Y2Q3	GSTK1	226
WBS16_HUMAN	RCC1-like G exchanging factor-like protein (RCC1 like) (Williams-Beuren syndrome chromosomal region 16 protein)	0.0523607	0.0270261	0.153334	Q96I51	RCC1L	464
CCAR2_HUMAN	Cell cycle and apoptosis regulator protein 2 (Cell division cycle and apoptosis regulator protein 2) (DBIRD complex subunit KIAA1967) (Deleted in breast cancer gene 1 protein) (DBC-1) (DBC.1) (NET35) (p30 DBC)	-0.00583923	0.53836	0.756513	Q8N163	CCAR2	923
REV1_HUMAN	DNA repair protein REV1 (EC 2.7.7.-) (Alpha integrin-binding protein 80) (AIBP80) (Rev1-like terminal deoxycytidyl transferase)	-0.0150963	0.627743	0.807019	Q9UBZ9	REV1	1251
RBX1_HUMAN	E3 ubiquitin-protein ligase RBX1 (EC 6.3.2.-) (Protein ZYP) (RING finger protein 75) (RING-box protein 1) (Rbx1) (Regulator of cullins 1) [Cleaved into: E3 ubiquitin-protein ligase RBX1, N-terminally processed]	0.00127818	0.952795	0.976511	P62877	RBX1	108
SPT20_HUMAN	Spermatogenesis-associated protein 20 (Sperm-specific protein 411) (Ssp411)	0.0509077	0.0497668	0.214125	Q8TB22	SPATA20	786
CUL4B_HUMAN	Cullin-4B (CUL-4B)	-0.0278942	0.190036	0.442744	Q13620	CUL4B	913
MCM7_HUMAN	DNA replication licensing factor MCM7 (EC 3.6.4.12) (CDC47 homolog) (P1.1-MCM3)	-0.0212438	0.467936	0.7087	P33993	MCM7	719
RIR2B_HUMAN	Ribonucleoside-diphosphate reductase subunit M2 B (EC 1.17.4.1) (TP53-inducible ribonucleotide reductase M2 B) (p53-inducible ribonucleotide reductase small subunit 2-like protein) (p53R2)	-0.0202165	0.329905	0.595383	Q7LG56	RRM2B	351
CUL4A_HUMAN	Cullin-4A (CUL-4A)	-0.0137514	0.171584	0.414985	Q13619	CUL4A	759
UBP28_HUMAN	Ubiquitin carboxyl-terminal hydrolase 28 (EC 3.4.19.12) (Deubiquitinating enzyme 28) (Ubiquitin thioesterase 28) (Ubiquitin-specific-processing protease 28)	-0.0103303	0.558747	0.767445	Q96RU2	USP28	1077
ARMT1_HUMAN	Protein-glutamate O-methyltransferase (EC 2.1.1.-) (Acidic residue methyltransferase 1)	-0.0109406	0.117981	0.342466	Q9H993	ARMT1	441
RFA3_HUMAN	Replication protein A 14 kDa subunit (RP-A p14) (Replication factor A protein 3) (RF-A protein 3)	-0.00616004	0.643594	0.817406	P35244	RPA3	121
RIR1_HUMAN	Ribonucleoside-diphosphate reductase large subunit (EC 1.17.4.1) (Ribonucleoside-diphosphate reductase subunit M1) (Ribonucleotide reductase large subunit)	-0.00949234	0.626163	0.807019	P23921	RRM1	792
AP5Z1_HUMAN	AP-5 complex subunit zeta-1 (Adaptor-related protein complex 5 zeta subunit) (Zeta5)	0.0401337	0.0596887	0.240394	O43299	AP5Z1	807
RAD21_HUMAN	Double-strand-break repair protein rad21 homolog (hHR21) (Nuclear matrix protein 1) (NXP-1) (SCC1 homolog)	0.0217825	0.511129	0.737643	O60216	RAD21	631
MCM3_HUMAN	DNA replication licensing factor MCM3 (EC 3.6.4.12) (DNA polymerase alpha holoenzyme-associated protein P1) (P1-MCM3) (RLF subunit beta) (p102)	-0.00659844	0.743731	0.87538	P25205	MCM3	808
BD1L1_HUMAN	Biorientation of chromosomes in cell division protein 1-like 1	-0.00460795	0.929919	0.967438	Q8NFC6	BOD1L1	3051
STK11_HUMAN	Serine/threonine-protein kinase STK11 (EC 2.7.11.1) (Liver kinase B1) (LKB1) (hLKB1) (Renal carcinoma antigen NY-REN-19)	0.00874908	0.742048	0.875108	Q15831	STK11	433
EGFLA_HUMAN	Pikachurin (Agrin-like protein) (EGF-like, fibronectin type-III and laminin G-like domain-containing protein)	0.0508583	0.00579475	0.0719009	Q63HQ2	EGFLAM	1017
HSDL2_HUMAN	Hydroxysteroid dehydrogenase-like protein 2 (EC 1.-.-.-) (Short chain dehydrogenase/reductase family 13C member 1)	0.0476629	0.0179667	0.125309	Q6YN16	HSDL2	418
DMPK_HUMAN	Myotonin-protein kinase (MT-PK) (EC 2.7.11.1) (DM-kinase) (DMK) (DM1 protein kinase) (DMPK) (Myotonic dystrophy protein kinase)	-0.0417916	0.102731	0.318082	Q09013	DMPK	629
HTRA2_HUMAN	Serine protease HTRA2, mitochondrial (EC 3.4.21.108) (High temperature requirement protein A2) (HtrA2) (Omi stress-regulated endoprotease) (Serine protease 25) (Serine proteinase OMI)	0.0262437	0.0544915	0.22675	O43464	HTRA2	458
COG7_HUMAN	Conserved oligomeric Golgi complex subunit 7 (COG complex subunit 7) (Component of oligomeric Golgi complex 7)	0.0470633	0.0102259	0.094607	P83436	COG7	770
FBX7_HUMAN	F-box only protein 7	-0.0112277	0.735407	0.870799	Q9Y3I1	FBXO7	522
ALG11_HUMAN	GDP-Man:Man(3)GlcNAc(2)-PP-Dol alpha-1,2-mannosyltransferase (EC 2.4.1.131) (Asparagine-linked glycosylation protein 11 homolog) (Glycolipid 2-alpha-mannosyltransferase)	0.0446809	0.0457401	0.20285	Q2TAA5	ALG11	492
CHCH2_HUMAN	Coiled-coil-helix-coiled-coil-helix domain-containing protein 2 (Aging-associated gene 10 protein) (HCV NS2 trans-regulated protein) (NS2TP)	0.00538712	0.801814	0.905237	Q9Y6H1	CHCHD2	151
SSRP1_HUMAN	FACT complex subunit SSRP1 (Chromatin-specific transcription elongation factor 80 kDa subunit) (Facilitates chromatin transcription complex 80 kDa subunit) (FACT 80 kDa subunit) (FACTp80) (Facilitates chromatin transcription complex subunit SSRP1) (Recombination signal sequence recognition protein 1) (Structure-specific recognition protein 1) (hSSRP1) (T160)	-0.00268884	0.878524	0.94266	Q08945	SSRP1	709
CC127_HUMAN	Coiled-coil domain-containing protein 127	0.0425368	0.00405633	0.0616049	Q96BQ5	CCDC127	260
DNLI3_HUMAN	DNA ligase 3 (EC 6.5.1.1) (DNA ligase III) (Polydeoxyribonucleotide synthase [ATP] 3)	0.0112109	0.591867	0.787322	P49916	LIG3	1009
CETN2_HUMAN	Centrin-2 (Caltractin isoform 1)	-0.0100658	0.698125	0.851041	P41208	CETN2	172
NB5R3_HUMAN	NADH-cytochrome b5 reductase 3 (B5R) (Cytochrome b5 reductase) (EC 1.6.2.2) (Diaphorase-1) [Cleaved into: NADH-cytochrome b5 reductase 3 membrane-bound form; NADH-cytochrome b5 reductase 3 soluble form]	-0.00650568	0.49953	0.7298	P00387	CYB5R3	301
3MG_HUMAN	DNA-3-methyladenine glycosylase (EC 3.2.2.21) (3-alkyladenine DNA glycosylase) (3-methyladenine DNA glycosidase) (ADPG) (N-methylpurine-DNA glycosylase)	-0.00781854	0.846354	0.925832	P29372	MPG	298
PABP1_HUMAN	Polyadenylate-binding protein 1 (PABP-1) (Poly(A)-binding protein 1)	-0.0172954	0.426001	0.671907	P11940	PABPC1	636
CDC5L_HUMAN	Cell division cycle 5-like protein (Cdc5-like protein) (Pombe cdc5-related protein)	0.0168683	0.285728	0.547697	Q99459	CDC5L	802
DPOG1_HUMAN	DNA polymerase subunit gamma-1 (EC 2.7.7.7) (Mitochondrial DNA polymerase catalytic subunit) (PolG-alpha)	0.0398599	0.072248	0.26503	P54098	POLG	1239
FEN1_HUMAN	Flap endonuclease 1 (FEN-1) (EC 3.1.-.-) (DNase IV) (Flap structure-specific endonuclease 1) (Maturation factor 1) (MF1) (hFEN-1)	0.0171969	0.475327	0.711528	P39748	FEN1	380
OARD1_HUMAN	O-acetyl-ADP-ribose deacetylase 1 (EC 3.5.1.-)	0.0376798	0.0282068	0.155992	Q9Y530	OARD1	152
NOP56_HUMAN	Nucleolar protein 56 (Nucleolar protein 5A)	-0.014425	0.131786	0.36418	O00567	NOP56	594
RL10_HUMAN	60S ribosomal protein L10 (Laminin receptor homolog) (Large ribosomal subunit protein uL16) (Protein QM) (Tumor suppressor QM)	-0.00588907	0.698922	0.851455	P27635	RPL10	214
LYRM1_HUMAN	LYR motif-containing protein 1	0.037185	0.0183915	0.12708	O43325	LYRM1	122
RBBP4_HUMAN	Histone-binding protein RBBP4 (Chromatin assembly factor 1 subunit C) (CAF-1 subunit C) (Chromatin assembly factor I p48 subunit) (CAF-I 48 kDa subunit) (CAF-I p48) (Nucleosome-remodeling factor subunit RBAP48) (Retinoblastoma-binding protein 4) (RBBP-4) (Retinoblastoma-binding protein p48)	-0.00807429	0.749611	0.877417	Q09028	RBBP4	425
ELP1_HUMAN	Elongator complex protein 1 (ELP1) (IkappaB kinase complex-associated protein) (IKK complex-associated protein) (p150)	-0.0298173	0.210518	0.466377	O95163	IKBKAP	1332
NFIA_HUMAN	Nuclear factor 1 A-type (NF1-A) (Nuclear factor 1/A) (CCAAT-box-binding transcription factor) (CTF) (Nuclear factor I/A) (NF-I/A) (NFI-A) (TGGCA-binding protein)	-0.0123954	0.486048	0.717808	Q12857	NFIA	509
NFIX_HUMAN	Nuclear factor 1 X-type (NF1-X) (Nuclear factor 1/X) (CCAAT-box-binding transcription factor) (CTF) (Nuclear factor I/X) (NF-I/X) (NFI-X) (TGGCA-binding protein)	-0.012399	0.288756	0.550749	Q14938	NFIX	502
NFIC_HUMAN	Nuclear factor 1 C-type (NF1-C) (Nuclear factor 1/C) (CCAAT-box-binding transcription factor) (CTF) (Nuclear factor I/C) (NF-I/C) (NFI-C) (TGGCA-binding protein)	-0.00855954	0.669209	0.831467	P08651	NFIC	508
NFIB_HUMAN	Nuclear factor 1 B-type (NF1-B) (Nuclear factor 1/B) (CCAAT-box-binding transcription factor) (CTF) (Nuclear factor I/B) (NF-I/B) (NFI-B) (TGGCA-binding protein)	-0.0143574	0.370632	0.627996	O00712	NFIB	420
HNRPD_HUMAN	Heterogeneous nuclear ribonucleoprotein D0 (hnRNP D0) (AU-rich element RNA-binding protein 1)	-0.0129922	0.088535	0.294445	Q14103	HNRNPD	355
VWA8_HUMAN	von Willebrand factor A domain-containing protein 8	0.0349937	0.00408441	0.0616049	A3KMH1	VWA8	1905
THNS1_HUMAN	Threonine synthase-like 1 (TSH1)	0.0341014	0.0190866	0.129612	Q8IYQ7	THNSL1	743
PML_HUMAN	Protein PML (Promyelocytic leukemia protein) (RING finger protein 71) (Tripartite motif-containing protein 19)	0.0146562	0.388122	0.642227	P29590	PML	882
KV402_HUMAN	Immunoglobulin kappa variable 4-1 (Ig kappa chain V-IV region B17) (Ig kappa chain V-IV region JI) (Ig kappa chain V-IV region Len) (Ig kappa chain V-IV region STH)	-0.0190157	0.595117	0.787418	P06312	IGKV4-1	121
PXDN_HUMAN	Peroxidasin homolog (EC 1.11.1.7) (Melanoma-associated antigen MG50) (Vascular peroxidase 1) (p53-responsive gene 2 protein)	-0.000401145	0.985782	0.991897	Q92626	PXDN	1479
VTDB_HUMAN	Vitamin D-binding protein (DBP) (VDB) (Gc protein-derived macrophage activating factor) (Gc-MAF) (GcMAF) (Gc-globulin) (Group-specific component) (Gc) (Vitamin D-binding protein-macrophage activating factor) (DBP-maf)	-0.0423504	0.148145	0.38486	P02774	GC	474
CO3_HUMAN	Complement C3 (C3 and PZP-like alpha-2-macroglobulin domain-containing protein 1) [Cleaved into: Complement C3 beta chain; C3-beta-c (C3bc); Complement C3 alpha chain; C3a anaphylatoxin; Acylation stimulating protein (ASP) (C3adesArg); Complement C3b alpha' chain; Complement C3c alpha' chain fragment 1; Complement C3dg fragment; Complement C3g fragment; Complement C3d fragment; Complement C3f fra…	-0.0435994	0.240994	0.500499	P01024	C3	1663
CFAH_HUMAN	Complement factor H (H factor 1)	-0.0316188	0.176637	0.423234	P08603	CFH	1231
MP2K7_HUMAN	Dual specificity mitogen-activated protein kinase kinase 7 (MAP kinase kinase 7) (MAPKK 7) (EC 2.7.12.2) (JNK-activating kinase 2) (MAPK/ERK kinase 7) (MEK 7) (Stress-activated protein kinase kinase 4) (SAPK kinase 4) (SAPKK-4) (SAPKK4) (c-Jun N-terminal kinase kinase 2) (JNK kinase 2) (JNKK 2)	-0.0206604	0.266408	0.528712	O14733	MAP2K7	419
MP2K4_HUMAN	Dual specificity mitogen-activated protein kinase kinase 4 (MAP kinase kinase 4) (MAPKK 4) (EC 2.7.12.2) (JNK-activating kinase 1) (MAPK/ERK kinase 4) (MEK 4) (SAPK/ERK kinase 1) (SEK1) (Stress-activated protein kinase kinase 1) (SAPK kinase 1) (SAPKK-1) (SAPKK1) (c-Jun N-terminal kinase kinase 1) (JNKK)	-0.00371463	0.585427	0.783191	P45985	MAP2K4	399
MK09_HUMAN	Mitogen-activated protein kinase 9 (MAP kinase 9) (MAPK 9) (EC 2.7.11.24) (JNK-55) (Stress-activated protein kinase 1a) (SAPK1a) (Stress-activated protein kinase JNK2) (c-Jun N-terminal kinase 2)	-0.00599848	0.581819	0.780033	P45984	MAPK9	424
MAPK3_HUMAN	MAP kinase-activated protein kinase 3 (MAPK-activated protein kinase 3) (MAPKAP kinase 3) (MAPKAP-K3) (MAPKAPK-3) (MK-3) (EC 2.7.11.1) (Chromosome 3p kinase) (3pK)	-0.00809036	0.543494	0.758882	Q16644	MAPKAPK3	382
KV302_HUMAN	Immunoglobulin kappa variable 3-20 (Ig kappa chain V-III region B6) (Ig kappa chain V-III region GOL) (Ig kappa chain V-III region HAH) (Ig kappa chain V-III region HIC) (Ig kappa chain V-III region IARC/BL41) (Ig kappa chain V-III region NG9) (Ig kappa chain V-III region SIE) (Ig kappa chain V-III region Ti) (Ig kappa chain V-III region WOL)	-0.0380561	0.469434	0.709821	P01619	IGKV3-20	116
KV303_HUMAN	Immunoglobulin kappa variable 3-20 (Ig kappa chain V-III region B6) (Ig kappa chain V-III region GOL) (Ig kappa chain V-III region HAH) (Ig kappa chain V-III region HIC) (Ig kappa chain V-III region IARC/BL41) (Ig kappa chain V-III region NG9) (Ig kappa chain V-III region SIE) (Ig kappa chain V-III region Ti) (Ig kappa chain V-III region WOL)	0.0436618	0.474286	0.711235	P01619	IGKV3-20	116
HV103_HUMAN	Immunoglobulin heavy variable 1-3	-0.13891	0.0900036	0.296626	A0A0C4DH29	IGHV1-3	117
KV301_HUMAN	Immunoglobulin kappa variable 3-20 (Ig kappa chain V-III region B6) (Ig kappa chain V-III region GOL) (Ig kappa chain V-III region HAH) (Ig kappa chain V-III region HIC) (Ig kappa chain V-III region IARC/BL41) (Ig kappa chain V-III region NG9) (Ig kappa chain V-III region SIE) (Ig kappa chain V-III region Ti) (Ig kappa chain V-III region WOL)	-0.0877217	0.1699	0.41337	P01619	IGKV3-20	116
CO7_HUMAN	Complement component C7	-0.0366687	0.34	0.603159	P10643	C7	843
KV118_HUMAN	NA	0.0776776	0.339981	0.603159	NA	IGKV1-17	NA
FHR2_HUMAN	Complement factor H-related protein 2 (FHR-2) (DDESK59) (H factor-like 3) (H factor-like protein 2)	-0.013669	0.760414	0.881349	P36980	CFHR2	270
CL073_HUMAN	Uncharacterized protein C12orf73	0.0326491	0.0452779	0.201952	Q69YU5	C12orf73	71
MAST2_HUMAN	Microtubule-associated serine/threonine-protein kinase 2 (EC 2.7.11.1)	-0.0252263	0.0771792	0.27472	Q6P0Q8	MAST2	1798
IGHG4_HUMAN	Immunoglobulin heavy constant gamma 4 (Ig gamma-4 chain C region)	-0.0668908	0.190344	0.442754	P01861	IGHG4	327
VPS51_HUMAN	Vacuolar protein sorting-associated protein 51 homolog (Another new gene 2 protein) (Protein fat-free homolog)	0.0312207	0.021672	0.136189	Q9UID3	VPS51	782
NUD19_HUMAN	Nucleoside diphosphate-linked moiety X motif 19 (Nudix motif 19) (EC 3.6.1.-)	0.0294137	0.0363545	0.179469	A8MXV4	NUDT19	375
HV307_HUMAN	Immunoglobulin heavy variable 3-7 (Ig heavy chain V-III region GAL) (Ig heavy chain V-III region GAR) (Ig heavy chain V-III region JON)	-0.0259136	0.647102	0.819875	P01780	IGHV3-7	117
ERAP1_HUMAN	Endoplasmic reticulum aminopeptidase 1 (EC 3.4.11.-) (ARTS-1) (Adipocyte-derived leucine aminopeptidase) (A-LAP) (Aminopeptidase PILS) (Puromycin-insensitive leucyl-specific aminopeptidase) (PILS-AP) (Type 1 tumor necrosis factor receptor shedding aminopeptidase regulator)	0.00996794	0.614016	0.798204	Q9NZ08	ERAP1	941
CSK_HUMAN	Tyrosine-protein kinase CSK (EC 2.7.10.2) (C-Src kinase) (Protein-tyrosine kinase CYL)	-0.0157863	0.2881	0.550602	P41240	CSK	450
ITCH_HUMAN	E3 ubiquitin-protein ligase Itchy homolog (Itch) (EC 2.3.2.26) (Atrophin-1-interacting protein 4) (AIP4) (HECT-type E3 ubiquitin transferase Itchy homolog) (NFE2-associated polypeptide 1) (NAPP1)	-0.00278445	0.897672	0.954164	Q96J02	ITCH	903
ATRN_HUMAN	Attractin (DPPT-L) (Mahogany homolog)	-0.00802625	0.842189	0.923959	O75882	ATRN	1429
CD36_HUMAN	Platelet glycoprotein 4 (Fatty acid translocase) (FAT) (Glycoprotein IIIb) (GPIIIB) (Leukocyte differentiation antigen CD36) (PAS IV) (PAS-4) (Platelet collagen receptor) (Platelet glycoprotein IV) (GPIV) (Thrombospondin receptor) (CD antigen CD36)	0.0214428	0.35133	0.611373	P16671	CD36	472
KV116_HUMAN	Immunoglobulin kappa variable 1-16 (Ig kappa chain V-I region BAN)	-0.10402	0.123113	0.35014	P04430	IGKV1-16	117
CDK5_HUMAN	Cyclin-dependent-like kinase 5 (EC 2.7.11.1) (Cell division protein kinase 5) (Serine/threonine-protein kinase PSSALRE) (Tau protein kinase II catalytic subunit) (TPKII catalytic subunit)	-0.0107497	0.198251	0.453076	Q00535	CDK5	292
DDX58_HUMAN	Probable ATP-dependent RNA helicase DDX58 (EC 3.6.4.13) (DEAD box protein 58) (RIG-I-like receptor 1) (RLR-1) (Retinoic acid-inducible gene 1 protein) (RIG-1) (Retinoic acid-inducible gene I protein) (RIG-I)	-0.00465239	0.830733	0.920583	O95786	DDX58	925
MAEA_HUMAN	Macrophage erythroblast attacher (Cell proliferation-inducing gene 5 protein) (Erythroblast macrophage protein) (Human lung cancer oncogene 10 protein) (HLC-10)	0.0288985	0.504252	0.733204	Q7L5Y9	MAEA	396
AATC_HUMAN	Aspartate aminotransferase, cytoplasmic (cAspAT) (EC 2.6.1.1) (EC 2.6.1.3) (Cysteine aminotransferase, cytoplasmic) (Cysteine transaminase, cytoplasmic) (cCAT) (Glutamate oxaloacetate transaminase 1) (Transaminase A)	0.0294071	0.0282949	0.156085	P17174	GOT1	413
DRA_HUMAN	HLA class II histocompatibility antigen, DR alpha chain (MHC class II antigen DRA)	0.0158998	0.425028	0.67142	P01903	HLA-DRA	254
IGLC7_HUMAN	Immunoglobulin lambda constant 7 (Ig lambda-7 chain C region)	-0.0771327	0.393743	0.647369	A0M8Q6	IGLC7	106
HV302_HUMAN	Immunoglobulin heavy variable 3-48 (Ig heavy chain V-III region WEA)	-0.025683	0.573397	0.774628	P01763	IGHV3-48	117
IGHG1_HUMAN	Immunoglobulin heavy constant gamma 1 (Ig gamma-1 chain C region) (Ig gamma-1 chain C region EU) (Ig gamma-1 chain C region KOL) (Ig gamma-1 chain C region NIE)	-0.0668306	0.0932109	0.302174	P01857	IGHG1	330
HV306_HUMAN	Immunoglobulin heavy variable 3-53 (Ig heavy chain V-III region BUT)	-0.0625544	0.256395	0.517559	P01767	IGHV3-53	116
LV302_HUMAN	Immunoglobulin lambda variable 3-21 (Ig lambda chain V-III region LOI) (Ig lambda chain V-V region DEL) (Ig lambda chain V-VII region MOT)	-0.0477436	0.203475	0.458446	P80748	IGLV3-21	117
HV314_HUMAN	Immunoglobulin heavy variable 3-23 (Ig heavy chain V-III region LAY) (Ig heavy chain V-III region POM) (Ig heavy chain V-III region TEI) (Ig heavy chain V-III region TIL) (Ig heavy chain V-III region TUR) (Ig heavy chain V-III region VH26) (Ig heavy chain V-III region WAS) (Ig heavy chain V-III region ZAP)	-0.0380402	0.194209	0.448174	P01764	IGHV3-23	117
ATAD1_HUMAN	ATPase family AAA domain-containing protein 1 (EC 3.6.1.3) (Thorase)	0.0259778	0.0176576	0.124341	Q8NBU5	ATAD1	361
KV102_HUMAN	Immunoglobulin kappa variable 1-33 (Ig kappa chain V-I region AU) (Ig kappa chain V-I region Ka)	-0.013763	0.798211	0.902767	P01594	IGKV1-33	117
KV308_HUMAN	Immunoglobulin kappa variable 3-15 (Ig kappa chain V-III region CLL) (Ig kappa chain V-III region POM)	-0.0524261	0.16196	0.403978	P01624	IGKV3-15	115
HV313_HUMAN	Immunoglobulin heavy variable 3-13 (Ig heavy chain V-III region BRO)	-0.045044	0.409556	0.658296	P01766	IGHV3-13	116
HV320_HUMAN	Immunoglobulin heavy variable 3-20	-0.0801796	0.20314	0.458213	A0A0C4DH32	IGHV3-20	117
KV120_HUMAN	Immunoglobulin kappa variable 1-39 (Ig kappa chain V-I region DEE) (Ig kappa chain V-I region Hau) (Ig kappa chain V-I region Mev) (Ig kappa chain V-I region OU) (Ig kappa chain V-I region Walker)	-0.059329	0.180187	0.428752	P01597	IGKV1-39	117
HV209_HUMAN	Immunoglobulin heavy variable 4-34 (Ig heavy chain V-II region ARH-77)	-0.0649491	0.206893	0.461635	P06331	IGHV4-34	123
HV169_HUMAN	Immunoglobulin heavy variable 1-69 (Ig heavy chain V-I region EU) (Ig heavy chain V-I region SIE) (Ig heavy chain V-I region WOL)	-0.0519745	0.268815	0.530604	P01742	IGHV1-69	117
HV301_HUMAN	Immunoglobulin heavy variable 3-11 (Ig heavy chain V-III region TRO)	-0.0412316	0.349986	0.610004	P01762	IGHV3-11	117
KV121_HUMAN	Immunoglobulin kappa variable 1D-33 (Ig kappa chain V-I region AG) (Ig kappa chain V-I region Bi) (Ig kappa chain V-I region Lay) (Ig kappa chain V-I region Ni) (Ig kappa chain V-I region Rei) (Ig kappa chain V-I region Roy) (Ig kappa chain V-I region Scw) (Ig kappa chain V-I region WAT)	-0.023819	0.552273	0.764947	P01593	IGKV1D-33	117
CO8A_HUMAN	Complement component C8 alpha chain (Complement component 8 subunit alpha)	-0.0311512	0.344121	0.608007	P07357	C8A	584
KV202_HUMAN	Immunoglobulin kappa variable 2D-28 (Ig kappa chain V-II region FR) (Ig kappa chain V-II region GM607) (Ig kappa chain V-II region MIL) (Ig kappa chain V-II region TEW)	-0.0632485	0.155041	0.393441	P01615	IGKV2D-28	120
NRP1_HUMAN	Neuropilin-1 (Vascular endothelial cell growth factor 165 receptor) (CD antigen CD304)	0.0253378	0.0482714	0.209751	O14786	NRP1	923
BST2_HUMAN	Bone marrow stromal antigen 2 (BST-2) (HM1.24 antigen) (Tetherin) (CD antigen CD317)	-0.000187135	0.990243	0.994785	Q10589	BST2	180
PLRKT_HUMAN	Plasminogen receptor (KT) (Plg-R(KT))	0.0249773	0.192545	0.44598	Q9HBL7	PLGRKT	147
KV309_HUMAN	Immunoglobulin kappa variable 3-11 (Ig kappa chain V-III region VG)	-0.0503492	0.318893	0.584659	P04433	IGKV3-11	115
HV102_HUMAN	Immunoglobulin heavy variable 1-2 (Ig heavy chain V-I region ND) (Ig heavy chain V-I region V35)	0.0189991	0.80278	0.905531	P23083	IGHV1-2	117
KV122_HUMAN	Immunoglobulin kappa variable 1-16 (Ig kappa chain V-I region BAN)	-0.0244985	0.600894	0.789181	P04430	IGKV1-16	117
KV105_HUMAN	Immunoglobulin kappa variable 1-5 (Ig kappa chain V-I region CAR) (Ig kappa chain V-I region EU) (Ig kappa chain V-I region HK102) (Ig kappa chain V-I region Kue)	0.0114618	0.888918	0.950272	P01602	IGKV1-5	117
IGHA1_HUMAN	Immunoglobulin heavy constant alpha 1 (Ig alpha-1 chain C region) (Ig alpha-1 chain C region BUR) (Ig alpha-1 chain C region TRO)	-0.0971487	0.117383	0.34168	P01876	IGHA1	353
LRIG1_HUMAN	Leucine-rich repeats and immunoglobulin-like domains protein 1 (LIG-1)	-0.0481868	0.06795	0.257314	Q96JA1	LRIG1	1093
KV204_HUMAN	Immunoglobulin kappa variable 2D-28 (Ig kappa chain V-II region FR) (Ig kappa chain V-II region GM607) (Ig kappa chain V-II region MIL) (Ig kappa chain V-II region TEW)	-0.00135311	0.924089	0.965993	P01615	IGKV2D-28	120
IGHG3_HUMAN	Immunoglobulin heavy constant gamma 3 (HDC) (Heavy chain disease protein) (Ig gamma-3 chain C region)	-0.00617584	0.860476	0.934511	P01860	IGHG3	377
LV301_HUMAN	Immunoglobulin lambda variable 3-1 (Ig lambda chain V-IV region Bau) (Ig lambda chain V-IV region MOL) (Ig lambda chain V-IV region X)	-0.115708	0.0574462	0.234496	P01715	IGLV3-1	115
MRC1_HUMAN	Macrophage mannose receptor 1 (MMR) (C-type lectin domain family 13 member D) (C-type lectin domain family 13 member D-like) (Human mannose receptor) (hMR) (Macrophage mannose receptor 1-like protein 1) (CD antigen CD206)	0.00442266	0.9067	0.957963	P22897	MRC1	1456
KV306_HUMAN	Immunoglobulin kappa variable 3-15 (Ig kappa chain V-III region CLL) (Ig kappa chain V-III region POM)	-0.0550951	0.346293	0.609162	P01624	IGKV3-15	115
STEA4_HUMAN	Metalloreductase STEAP4 (EC 1.16.1.-) (Six-transmembrane epithelial antigen of prostate 4) (SixTransMembrane protein of prostate 2) (Tumor necrosis factor, alpha-induced protein 9)	-0.0153708	0.466389	0.70697	Q687X5	STEAP4	459
LV403_HUMAN	Immunoglobulin lambda variable 4-3	-0.0117551	0.664153	0.829009	A0A075B6K6	IGLV4-3	122
IGHG2_HUMAN	Immunoglobulin heavy constant gamma 2 (Ig gamma-2 chain C region) (Ig gamma-2 chain C region DOT) (Ig gamma-2 chain C region TIL) (Ig gamma-2 chain C region ZIE)	-0.00851454	0.840649	0.923959	P01859	IGHG2	326
OCAD1_HUMAN	OCIA domain-containing protein 1 (Ovarian carcinoma immunoreactive antigen)	0.0186671	0.0416129	0.193282	Q9NX40	OCIAD1	245
HV303_HUMAN	Immunoglobulin heavy variable 3-23 (Ig heavy chain V-III region LAY) (Ig heavy chain V-III region POM) (Ig heavy chain V-III region TEI) (Ig heavy chain V-III region TIL) (Ig heavy chain V-III region TUR) (Ig heavy chain V-III region VH26) (Ig heavy chain V-III region WAS) (Ig heavy chain V-III region ZAP)	-0.0640542	0.486517	0.717808	P01764	IGHV3-23	117
KV113_HUMAN	Immunoglobulin kappa variable 1-13	-0.00343173	0.946448	0.97431	P0DP09	IGKV1-13	117
GBP1_HUMAN	Guanylate-binding protein 1 (EC 3.6.5.-) (GTP-binding protein 1) (GBP-1) (HuGBP-1) (Guanine nucleotide-binding protein 1) (Interferon-induced guanylate-binding protein 1)	-0.00144109	0.971658	0.984947	P32455	GBP1	592
CO9_HUMAN	Complement component C9 [Cleaved into: Complement component C9a; Complement component C9b]	-0.0262144	0.512879	0.739144	P02748	C9	559
KV117_HUMAN	Immunoglobulin kappa variable 1-17 (Ig kappa chain V-I region Gal) (Ig kappa chain V-I region WEA)	0.017827	0.636181	0.813095	P01599	IGKV1-17	117
IGHM_HUMAN	Immunoglobulin heavy constant mu (Ig mu chain C region) (Ig mu chain C region GAL) (Ig mu chain C region OU)	-0.021142	0.819532	0.914466	P01871	IGHM	453
F213A_HUMAN	Redox-regulatory protein FAM213A (Peroxiredoxin-like 2 activated in M-CSF stimulated monocytes) (Protein PAMM)	0.030238	0.126687	0.355266	Q9BRX8	FAM213A	229
PTPRM_HUMAN	Receptor-type tyrosine-protein phosphatase mu (Protein-tyrosine phosphatase mu) (R-PTP-mu) (EC 3.1.3.48)	0.0164998	0.526064	0.748429	P28827	PTPRM	1452
LXN_HUMAN	Latexin (Endogenous carboxypeptidase inhibitor) (ECI) (Protein MUM) (Tissue carboxypeptidase inhibitor) (TCI)	-0.0159115	0.743726	0.87538	Q9BS40	LXN	222
IFIT1_HUMAN	Interferon-induced protein with tetratricopeptide repeats 1 (IFIT-1) (Interferon-induced 56 kDa protein) (IFI-56K) (P56)	-0.0286662	0.361909	0.620902	P09914	IFIT1	478
OTUL_HUMAN	Ubiquitin thioesterase otulin (EC 3.4.19.12) (Deubiquitinating enzyme otulin) (OTU domain-containing deubiquitinase with linear linkage specificity) (Ubiquitin thioesterase Gumby)	0.0131814	0.358733	0.617647	Q96BN8	OTULIN	352
MX1_HUMAN	Interferon-induced GTP-binding protein Mx1 (Interferon-induced protein p78) (IFI-78K) (Interferon-regulated resistance GTP-binding protein MxA) (Myxoma resistance protein 1) (Myxovirus resistance protein 1) [Cleaved into: Interferon-induced GTP-binding protein Mx1, N-terminally processed]	-0.023351	0.605017	0.793036	P20591	MX1	662
PIGR_HUMAN	Polymeric immunoglobulin receptor (PIgR) (Poly-Ig receptor) (Hepatocellular carcinoma-associated protein TB6) [Cleaved into: Secretory component]	-0.0515813	0.177324	0.423951	P01833	PIGR	764
TAP1_HUMAN	Antigen peptide transporter 1 (APT1) (ATP-binding cassette sub-family B member 2) (Peptide supply factor 1) (Peptide transporter PSF1) (PSF-1) (Peptide transporter TAP1) (Peptide transporter involved in antigen processing 1) (Really interesting new gene 4 protein)	0.00499637	0.782852	0.893435	Q03518	TAP1	808
JAGN1_HUMAN	Protein jagunal homolog 1	-0.0118007	0.410144	0.658999	Q8N5M9	JAGN1	183
TAP2_HUMAN	Antigen peptide transporter 2 (APT2) (ATP-binding cassette sub-family B member 3) (Peptide supply factor 2) (Peptide transporter PSF2) (PSF-2) (Peptide transporter TAP2) (Peptide transporter involved in antigen processing 2) (Really interesting new gene 11 protein)	-0.0191488	0.52783	0.748429	Q03519	TAP2	686
LAP2_HUMAN	Erbin (Densin-180-like protein) (Erbb2-interacting protein) (Protein LAP2)	-0.0200721	0.24164	0.501377	Q96RT1	ERBIN	1412
2B1B_HUMAN	HLA class II histocompatibility antigen, DRB1-11 beta chain (DR-5) (DR5) (DRw11) (MHC class II antigen DRB1*11)	0.0263376	0.830246	0.920583	P20039	HLA-DRB1	266
VP33B_HUMAN	Vacuolar protein sorting-associated protein 33B (hVPS33B)	-0.0268828	0.300003	0.564681	Q9H267	VPS33B	617
THRB_HUMAN	Prothrombin (EC 3.4.21.5) (Coagulation factor II) [Cleaved into: Activation peptide fragment 1; Activation peptide fragment 2; Thrombin light chain; Thrombin heavy chain]	-0.020738	0.428375	0.673468	P00734	F2	622
CD14_HUMAN	Monocyte differentiation antigen CD14 (Myeloid cell-specific leucine-rich glycoprotein) (CD antigen CD14) [Cleaved into: Monocyte differentiation antigen CD14, urinary form; Monocyte differentiation antigen CD14, membrane-bound form]	0.0115403	0.573958	0.774628	P08571	CD14	375
DAB2_HUMAN	Disabled homolog 2 (Adaptor molecule disabled-2) (Differentially expressed in ovarian carcinoma 2) (DOC-2) (Differentially-expressed protein 2)	0.0293808	0.348921	0.609603	P98082	DAB2	770
CARD8_HUMAN	Caspase recruitment domain-containing protein 8 (Apoptotic protein NDPP1) (CARD-inhibitor of NF-kappa-B-activating ligand) (CARDINAL) (DACAR) (Tumor up-regulated CARD-containing antagonist of CASP9) (TUCAN)	-0.0784695	0.126578	0.355266	Q9Y2G2	CARD8	431
IGFN1_HUMAN	Immunoglobulin-like and fibronectin type III domain-containing protein 1 (EEF1A2-binding protein 1) (KY-interacting protein 1)	0.0473982	0.30822	0.574715	Q86VF2	IGFN1	1251
HOIL1_HUMAN	RanBP-type and C3HC4-type zinc finger-containing protein 1 (EC 2.3.2.27) (HBV-associated factor 4) (Heme-oxidized IRP2 ubiquitin ligase 1) (HOIL-1) (Hepatitis B virus X-associated protein 4) (RING finger protein 54) (RING-type E3 ubiquitin transferase HOIL-1) (Ubiquitin-conjugating enzyme 7-interacting protein 3)	-0.00410008	0.878509	0.94266	Q9BYM8	RBCK1	510
AKAP8_HUMAN	A-kinase anchor protein 8 (AKAP-8) (A-kinase anchor protein 95 kDa) (AKAP 95)	0.0187495	0.624268	0.805868	O43823	AKAP8	692
XIAP_HUMAN	E3 ubiquitin-protein ligase XIAP (EC 2.3.2.27) (Baculoviral IAP repeat-containing protein 4) (IAP-like protein) (ILP) (hILP) (Inhibitor of apoptosis protein 3) (IAP-3) (hIAP-3) (hIAP3) (RING-type E3 ubiquitin transferase XIAP) (X-linked inhibitor of apoptosis protein) (X-linked IAP)	-0.0230143	0.310143	0.576581	P98170	XIAP	497
2B14_HUMAN	HLA class II histocompatibility antigen, DRB1-4 beta chain (MHC class II antigen DRB1*4) (DR-4) (DR4)	-0.0529244	0.593884	0.787418	P13760	HLA-DRB1	266
BPIA1_HUMAN	BPI fold-containing family A member 1 (Lung-specific protein X) (Nasopharyngeal carcinoma-related protein) (Palate lung and nasal epithelium clone protein) (Secretory protein in upper respiratory tracts) (Short PLUNC1) (SPLUNC1) (Tracheal epithelium-enriched protein) (Von Ebner protein Hl)	0.102908	0.232951	0.492198	Q9NP55	BPIFA1	256
CPVL_HUMAN	Probable serine carboxypeptidase CPVL (EC 3.4.16.-) (Carboxypeptidase, vitellogenic-like) (Vitellogenic carboxypeptidase-like protein) (VCP-like protein) (hVLP)	0.0281472	0.617684	0.800431	Q9H3G5	CPVL	476
ISG15_HUMAN	Ubiquitin-like protein ISG15 (Interferon-induced 15 kDa protein) (Interferon-induced 17 kDa protein) (IP17) (Ubiquitin cross-reactive protein) (hUCRP)	-0.10436	0.0861046	0.291201	P05161	ISG15	165
CO8B_HUMAN	Complement component C8 beta chain (Complement component 8 subunit beta)	-0.039924	0.182325	0.431919	P07358	C8B	591
PYRG1_HUMAN	CTP synthase 1 (EC 6.3.4.2) (CTP synthetase 1) (UTP--ammonia ligase 1)	-0.0155697	0.226609	0.486617	P17812	CTPS1	591
FCN3_HUMAN	Ficolin-3 (Collagen/fibrinogen domain-containing lectin 3 p35) (Collagen/fibrinogen domain-containing protein 3) (Hakata antigen)	-0.0734596	0.216654	0.474947	O75636	FCN3	299
IPSP_HUMAN	Plasma serine protease inhibitor (Acrosomal serine protease inhibitor) (Plasminogen activator inhibitor 3) (PAI-3) (PAI3) (Protein C inhibitor) (PCI) (Serpin A5)	-0.0295678	0.166249	0.408167	P05154	SERPINA5	406
PLMN_HUMAN	Plasminogen (EC 3.4.21.7) [Cleaved into: Plasmin heavy chain A; Activation peptide; Angiostatin; Plasmin heavy chain A, short form; Plasmin light chain B]	-0.0117267	0.606771	0.794215	P00747	PLG	810
KNG1_HUMAN	Kininogen-1 (Alpha-2-thiol proteinase inhibitor) (Fitzgerald factor) (High molecular weight kininogen) (HMWK) (Williams-Fitzgerald-Flaujeac factor) [Cleaved into: Kininogen-1 heavy chain; T-kinin (Ile-Ser-Bradykinin); Bradykinin (Kallidin I); Lysyl-bradykinin (Kallidin II); Kininogen-1 light chain; Low molecular weight growth-promoting factor]	-0.0482093	0.139294	0.374287	P01042	KNG1	644
CO8G_HUMAN	Complement component C8 gamma chain	-0.0305018	0.320077	0.58634	P07360	C8G	202
NGAL_HUMAN	Neutrophil gelatinase-associated lipocalin (NGAL) (25 kDa alpha-2-microglobulin-related subunit of MMP-9) (Lipocalin-2) (Oncogene 24p3) (Siderocalin LCN2) (p25)	-0.0597601	0.527777	0.748429	P80188	LCN2	198
IC1_HUMAN	Plasma protease C1 inhibitor (C1 Inh) (C1Inh) (C1 esterase inhibitor) (C1-inhibiting factor) (Serpin G1)	-0.0469434	0.201968	0.457623	P05155	SERPING1	500
FIBB_HUMAN	Fibrinogen beta chain [Cleaved into: Fibrinopeptide B; Fibrinogen beta chain]	0.0600082	0.259105	0.521543	P02675	FGB	491
CO2_HUMAN	Complement C2 (EC 3.4.21.43) (C3/C5 convertase) [Cleaved into: Complement C2b fragment; Complement C2a fragment]	-0.046278	0.186752	0.437935	P06681	C2	752
ITIH4_HUMAN	Inter-alpha-trypsin inhibitor heavy chain H4 (ITI heavy chain H4) (ITI-HC4) (Inter-alpha-inhibitor heavy chain 4) (Inter-alpha-trypsin inhibitor family heavy chain-related protein) (IHRP) (Plasma kallikrein sensitive glycoprotein 120) (Gp120) (PK-120) [Cleaved into: 70 kDa inter-alpha-trypsin inhibitor heavy chain H4; 35 kDa inter-alpha-trypsin inhibitor heavy chain H4]	-0.0420993	0.268977	0.530684	Q14624	ITIH4	930
FIBA_HUMAN	Fibrinogen alpha chain [Cleaved into: Fibrinopeptide A; Fibrinogen alpha chain]	0.0554331	0.259029	0.521543	P02671	FGA	866
HBB_HUMAN	Hemoglobin subunit beta (Beta-globin) (Hemoglobin beta chain) [Cleaved into: LVV-hemorphin-7; Spinorphin]	-0.120088	0.23627	0.495149	P68871	HBB	147
CFAB_HUMAN	Complement factor B (EC 3.4.21.47) (C3/C5 convertase) (Glycine-rich beta glycoprotein) (GBG) (PBF2) (Properdin factor B) [Cleaved into: Complement factor B Ba fragment; Complement factor B Bb fragment]	-0.0212319	0.570924	0.772759	P00751	CFB	764
C1R_HUMAN	Complement C1r subcomponent (EC 3.4.21.41) (Complement component 1 subcomponent r) [Cleaved into: Complement C1r subcomponent heavy chain; Complement C1r subcomponent light chain]	-0.0262799	0.396755	0.649639	P00736	C1R	705
DPH2_HUMAN	2-(3-amino-3-carboxypropyl)histidine synthase subunit 2 (EC 2.5.1.108) (Diphthamide biosynthesis protein 2) (Diphtheria toxin resistance protein 2) (S-adenosyl-L-methionine:L-histidine 3-amino-3-carboxypropyltransferase 2)	0.0489752	0.00958387	0.0911495	Q9BQC3	DPH2	489
CO6_HUMAN	Complement component C6	-0.0609847	0.0669195	0.255875	P13671	C6	934
MIF_HUMAN	Macrophage migration inhibitory factor (MIF) (EC 5.3.2.1) (Glycosylation-inhibiting factor) (GIF) (L-dopachrome isomerase) (L-dopachrome tautomerase) (EC 5.3.3.12) (Phenylpyruvate tautomerase)	-0.0194816	0.198298	0.453076	P14174	MIF	115
CLPT1_HUMAN	Cleft lip and palate transmembrane protein 1	-0.0235999	0.2621	0.524439	O96005	CLPTM1	669
C1QA_HUMAN	Complement C1q subcomponent subunit A	-0.0333956	0.191463	0.444717	P02745	C1QA	245
NUDC1_HUMAN	NudC domain-containing protein 1 (Chronic myelogenous leukemia tumor antigen 66) (Tumor antigen CML66)	-0.0427082	0.0813363	0.281623	Q96RS6	NUDCD1	583
TRI25_HUMAN	E3 ubiquitin/ISG15 ligase TRIM25 (EC 6.3.2.n3) (Estrogen-responsive finger protein) (RING finger protein 147) (RING-type E3 ubiquitin transferase) (EC 2.3.2.27) (RING-type E3 ubiquitin transferase TRIM25) (Tripartite motif-containing protein 25) (Ubiquitin/ISG15-conjugating enzyme TRIM25) (Zinc finger protein 147)	-0.00377173	0.815401	0.913044	Q14258	TRIM25	630
CO4B_HUMAN	Complement C4-B (Basic complement C4) (C3 and PZP-like alpha-2-macroglobulin domain-containing protein 3) [Cleaved into: Complement C4 beta chain; Complement C4-B alpha chain; C4a anaphylatoxin; C4b-B; C4d-B; Complement C4 gamma chain]	0.00517091	0.880802	0.944178	P0C0L5	C4B; C4B_2	1744
C1QB_HUMAN	Complement C1q subcomponent subunit B	-0.0287445	0.468348	0.708818	P02746	C1QB	253
BPIB1_HUMAN	BPI fold-containing family B member 1 (Long palate, lung and nasal epithelium carcinoma-associated protein 1) (Von Ebner minor salivary gland protein) (VEMSGP)	0.0291713	0.279704	0.541581	Q8TDL5	BPIFB1	484
C1S_HUMAN	Complement C1s subcomponent (EC 3.4.21.42) (C1 esterase) (Complement component 1 subcomponent s) [Cleaved into: Complement C1s subcomponent heavy chain; Complement C1s subcomponent light chain]	-0.0379328	0.316831	0.582372	P09871	C1S	688
CBPN_HUMAN	Carboxypeptidase N catalytic chain (CPN) (EC 3.4.17.3) (Anaphylatoxin inactivator) (Arginine carboxypeptidase) (Carboxypeptidase N polypeptide 1) (Carboxypeptidase N small subunit) (Kininase-1) (Lysine carboxypeptidase) (Plasma carboxypeptidase B) (Serum carboxypeptidase N) (SCPN)	-0.113581	0.108287	0.328232	P15169	CPN1	458
CO4A_HUMAN	Complement C4-A (Acidic complement C4) (C3 and PZP-like alpha-2-macroglobulin domain-containing protein 2) [Cleaved into: Complement C4 beta chain; Complement C4-A alpha chain; C4a anaphylatoxin; C4b-A; C4d-A; Complement C4 gamma chain]	-0.020428	0.653119	0.823923	P0C0L4	C4A	1744
LBP_HUMAN	Lipopolysaccharide-binding protein (LBP)	-0.0291727	0.38867	0.642388	P18428	LBP	481
THNS2_HUMAN	Threonine synthase-like 2 (TSH2) (EC 4.2.3.-) (Secreted osteoclastogenic factor of activated T-cells) (SOFAT)	0.00109513	0.958563	0.979358	Q86YJ6	THNSL2	484
CO5_HUMAN	Complement C5 (C3 and PZP-like alpha-2-macroglobulin domain-containing protein 4) [Cleaved into: Complement C5 beta chain; Complement C5 alpha chain; C5a anaphylatoxin; Complement C5 alpha' chain]	-0.00477125	0.900138	0.954164	P01031	C5	1676
PGRP2_HUMAN	N-acetylmuramoyl-L-alanine amidase (EC 3.5.1.28) (Peptidoglycan recognition protein 2) (Peptidoglycan recognition protein long) (PGRP-L)	-0.0190532	0.556852	0.766893	Q96PD5	PGLYRP2	576
HRG_HUMAN	Histidine-rich glycoprotein (Histidine-proline-rich glycoprotein) (HPRG)	-0.00387684	0.925314	0.966501	P04196	HRG	525
C4BPA_HUMAN	C4b-binding protein alpha chain (C4bp) (Proline-rich protein) (PRP)	-0.035813	0.374594	0.631047	P04003	C4BPA	597
DAF_HUMAN	Complement decay-accelerating factor (CD antigen CD55)	0.0473762	0.0960481	0.308198	P08174	CD55	381
C1QC_HUMAN	Complement C1q subcomponent subunit C	-0.043053	0.198773	0.453687	P02747	C1QC	245
C4BPB_HUMAN	C4b-binding protein beta chain	-0.0400906	0.497273	0.726988	P20851	C4BPB	252
MOT1_HUMAN	Monocarboxylate transporter 1 (MCT 1) (Solute carrier family 16 member 1)	0.0388853	0.00747502	0.0806424	P53985	SLC16A1	500
IGLL5_HUMAN	Immunoglobulin lambda-like polypeptide 5 (G lambda-1) (Germline immunoglobulin lambda 1)	-0.0254815	0.5892	0.786841	B9A064	IGLL5	214
HMGB2_HUMAN	High mobility group protein B2 (High mobility group protein 2) (HMG-2)	0.0270734	0.194875	0.449001	P26583	HMGB2	209
CD5L_HUMAN	CD5 antigen-like (Apoptosis inhibitor expressed by macrophages) (hAIM) (CT-2) (IgM-associated peptide) (SP-alpha)	-0.053038	0.3363	0.600242	O43866	CD5L	347
CFAI_HUMAN	Complement factor I (EC 3.4.21.45) (C3B/C4B inactivator) [Cleaved into: Complement factor I heavy chain; Complement factor I light chain]	-0.0161994	0.594653	0.787418	P05156	CFI	583
IGLL1_HUMAN	Immunoglobulin lambda-like polypeptide 1 (CD179 antigen-like family member B) (Ig lambda-5) (Immunoglobulin omega polypeptide) (Immunoglobulin-related protein 14.1) (CD antigen CD179b)	-0.0176255	0.777336	0.890592	P15814	IGLL1	213
ANXA1_HUMAN	Annexin A1 (Annexin I) (Annexin-1) (Calpactin II) (Calpactin-2) (Chromobindin-9) (Lipocortin I) (Phospholipase A2 inhibitory protein) (p35)	-0.0203128	0.49043	0.721317	P04083	ANXA1	346
PECA1_HUMAN	Platelet endothelial cell adhesion molecule (PECAM-1) (EndoCAM) (GPIIA') (PECA1) (CD antigen CD31)	0.00738219	0.645561	0.818633	P16284	PECAM1	738
T22D1_HUMAN	TSC22 domain family protein 1 (Cerebral protein 2) (Regulatory protein TSC-22) (TGFB-stimulated clone 22 homolog) (Transforming growth factor beta-1-induced transcript 4 protein)	0.11039	0.0106179	0.0956925	Q15714	TSC22D1	1073
STAT6_HUMAN	Signal transducer and activator of transcription 6 (IL-4 Stat)	0.0960172	0.00857229	0.0865432	P42226	STAT6	847
ADIPO_HUMAN	Adiponectin (30 kDa adipocyte complement-related protein) (Adipocyte complement-related 30 kDa protein) (ACRP30) (Adipocyte, C1q and collagen domain-containing protein) (Adipose most abundant gene transcript 1 protein) (apM-1) (Gelatin-binding protein)	-0.00716611	0.632982	0.810661	Q15848	ADIPOQ	244
YLPM1_HUMAN	YLP motif-containing protein 1 (Nuclear protein ZAP3) (ZAP113)	0.0496372	0.0268228	0.153173	P49750	YLPM1	1951
TNAP2_HUMAN	Tumor necrosis factor alpha-induced protein 2 (TNF alpha-induced protein 2) (Primary response gene B94 protein)	-0.0096113	0.559766	0.76762	Q03169	TNFAIP2	654
EIF1B_HUMAN	Eukaryotic translation initiation factor 1b (eIF1b) (Protein translation factor SUI1 homolog GC20)	0.0776841	0.0340842	0.172588	O60739	EIF1B	113
SAMH1_HUMAN	Deoxynucleoside triphosphate triphosphohydrolase SAMHD1 (dNTPase) (EC 3.1.5.-) (Dendritic cell-derived IFNG-induced protein) (DCIP) (Monocyte protein 5) (MOP-5) (SAM domain and HD domain-containing protein 1)	-0.0203019	0.241645	0.501377	Q9Y3Z3	SAMHD1	626
COQ9_HUMAN	Ubiquinone biosynthesis protein COQ9, mitochondrial	0.0293818	0.00734658	0.0802444	O75208	COQ9	318
NIPS2_HUMAN	Protein NipSnap homolog 2 (NipSnap2) (Glioblastoma-amplified sequence)	0.045799	0.00122192	0.0405456	O75323	NIPSNAP2	286
KS6A5_HUMAN	Ribosomal protein S6 kinase alpha-5 (S6K-alpha-5) (EC 2.7.11.1) (90 kDa ribosomal protein S6 kinase 5) (Nuclear mitogen- and stress-activated protein kinase 1) (RSK-like protein kinase) (RSKL)	-0.0227538	0.385122	0.639437	O75582	RPS6KA5	802
IKKB_HUMAN	Inhibitor of nuclear factor kappa-B kinase subunit beta (I-kappa-B-kinase beta) (IKK-B) (IKK-beta) (IkBKB) (EC 2.7.11.10) (I-kappa-B kinase 2) (IKK2) (Nuclear factor NF-kappa-B inhibitor kinase beta) (NFKBIKB)	-0.0181301	0.35722	0.616907	O14920	IKBKB	756
TIM9_HUMAN	Mitochondrial import inner membrane translocase subunit Tim9	0.111743	0.0238767	0.14248	Q9Y5J7	TIMM9	89
TIM13_HUMAN	Mitochondrial import inner membrane translocase subunit Tim13	0.0585039	0.00506359	0.0684893	Q9Y5L4	TIMM13	95
KPCT_HUMAN	Protein kinase C theta type (EC 2.7.11.13) (nPKC-theta)	-0.00360373	0.71164	0.858673	Q04759	PRKCQ	706
IGJ_HUMAN	Immunoglobulin J chain (Joining chain of multimeric IgA and IgM)	-0.0205607	0.740503	0.874704	P01591	JCHAIN	159
CCD58_HUMAN	Coiled-coil domain-containing protein 58	0.0335474	0.0684217	0.257314	Q4VC31	CCDC58	144
CH10_HUMAN	10 kDa heat shock protein, mitochondrial (Hsp10) (10 kDa chaperonin) (Chaperonin 10) (CPN10) (Early-pregnancy factor) (EPF)	0.0552961	0.00268585	0.0532158	P61604	HSPE1	102
HSC20_HUMAN	Iron-sulfur cluster co-chaperone protein HscB, mitochondrial (DnaJ homolog subfamily C member 20) (Hsc20)	0.0461037	0.00994969	0.0927227	Q8IWL3	HSCB	235
CH60_HUMAN	60 kDa heat shock protein, mitochondrial (EC 3.6.4.9) (60 kDa chaperonin) (Chaperonin 60) (CPN60) (Heat shock protein 60) (HSP-60) (Hsp60) (HuCHA60) (Mitochondrial matrix protein P1) (P60 lymphocyte protein)	0.0363695	0.00167866	0.0461244	P10809	HSPD1	573
MID49_HUMAN	Mitochondrial dynamics protein MID49 (Mitochondrial dynamics protein of 49 kDa) (Mitochondrial elongation factor 2) (Smith-Magenis syndrome chromosomal region candidate gene 7 protein)	-0.0135778	0.488426	0.719336	Q96C03	MIEF2	454
MTX2_HUMAN	Metaxin-2 (Mitochondrial outer membrane import complex protein 2)	0.0218007	0.0555422	0.229072	O75431	MTX2	263
DNJA3_HUMAN	DnaJ homolog subfamily A member 3, mitochondrial (DnaJ protein Tid-1) (hTid-1) (Hepatocellular carcinoma-associated antigen 57) (Tumorous imaginal discs protein Tid56 homolog)	0.0353008	0.00391682	0.0605883	Q96EY1	DNAJA3	480
MMAA_HUMAN	Methylmalonic aciduria type A protein, mitochondrial (EC 3.6.-.-)	0.0325437	0.0233594	0.141072	Q8IVH4	MMAA	418
FIS1_HUMAN	Mitochondrial fission 1 protein (FIS1 homolog) (hFis1) (Tetratricopeptide repeat protein 11) (TPR repeat protein 11)	0.0189934	0.0840794	0.287036	Q9Y3D6	FIS1	152
GRPE1_HUMAN	GrpE protein homolog 1, mitochondrial (HMGE) (Mt-GrpE#1)	0.0314032	0.00599172	0.0724966	Q9HAV7	GRPEL1	217
MAVS_HUMAN	Mitochondrial antiviral-signaling protein (MAVS) (CARD adapter inducing interferon beta) (Cardif) (Interferon beta promoter stimulator protein 1) (IPS-1) (Putative NF-kappa-B-activating protein 031N) (Virus-induced-signaling adapter) (VISA)	0.0130675	0.115242	0.338085	Q7Z434	MAVS	540
CPT1B_HUMAN	Carnitine O-palmitoyltransferase 1, muscle isoform (CPT1-M) (EC 2.3.1.21) (Carnitine O-palmitoyltransferase I, muscle isoform) (CPT I) (CPTI-M) (Carnitine palmitoyltransferase 1B) (Carnitine palmitoyltransferase I-like protein)	0.0203161	0.208483	0.463902	Q92523	CPT1B	772
CLPB_HUMAN	Caseinolytic peptidase B protein homolog (EC 3.6.1.3) (Suppressor of potassium transport defect 3)	0.030163	0.00328477	0.0573331	Q9H078	CLPB	707
GRP75_HUMAN	Stress-70 protein, mitochondrial (75 kDa glucose-regulated protein) (GRP-75) (Heat shock 70 kDa protein 9) (Mortalin) (MOT) (Peptide-binding protein 74) (PBP74)	0.0240902	0.0193699	0.130725	P38646	HSPA9	679
GLPK_HUMAN	Glycerol kinase (GK) (Glycerokinase) (EC 2.7.1.30) (ATP:glycerol 3-phosphotransferase)	0.0554247	0.0718971	0.264186	P32189	GK	559
DGUOK_HUMAN	Deoxyguanosine kinase, mitochondrial (dGK) (EC 2.7.1.113)	0.0482283	0.11085	0.331416	Q16854	DGUOK	277
MARC1_HUMAN	Mitochondrial amidoxime-reducing component 1 (mARC1) (EC 1.-.-.-) (Molybdenum cofactor sulfurase C-terminal domain-containing protein 1) (MOSC domain-containing protein 1) (Moco sulfurase C-terminal domain-containing protein 1)	0.0364505	0.255314	0.516544	Q5VT66	2018-03-01	337
DJC11_HUMAN	DnaJ homolog subfamily C member 11	0.0177791	0.0211834	0.135253	Q9NVH1	DNAJC11	559
SSBP_HUMAN	Single-stranded DNA-binding protein, mitochondrial (Mt-SSB) (MtSSB) (PWP1-interacting protein 17)	0.0230637	0.0310065	0.163875	Q04837	SSBP1	148
PGAM5_HUMAN	Serine/threonine-protein phosphatase PGAM5, mitochondrial (EC 3.1.3.16) (Bcl-XL-binding protein v68) (Phosphoglycerate mutase family member 5)	-0.0192245	0.12651	0.355266	Q96HS1	PGAM5	289
VDAC2_HUMAN	Voltage-dependent anion-selective channel protein 2 (VDAC-2) (hVDAC2) (Outer mitochondrial membrane protein porin 2)	0.0169431	0.142714	0.376106	P45880	VDAC2	294
VAT1_HUMAN	Synaptic vesicle membrane protein VAT-1 homolog (EC 1.-.-.-)	-0.0123632	0.410823	0.659363	Q99536	VAT1	393
ETFA_HUMAN	Electron transfer flavoprotein subunit alpha, mitochondrial (Alpha-ETF)	0.0695932	0.00116444	0.0405456	P13804	ETFA	333
SYMM_HUMAN	Methionine--tRNA ligase, mitochondrial (EC 6.1.1.10) (Methionyl-tRNA synthetase 2) (Mitochondrial methionyl-tRNA synthetase) (MtMetRS)	0.0654335	0.0832101	0.284834	Q96GW9	MARS2	593
TOM40_HUMAN	Mitochondrial import receptor subunit TOM40 homolog (Protein Haymaker) (Translocase of outer membrane 40 kDa subunit homolog) (p38.5)	-0.00183818	0.850541	0.928689	O96008	TOMM40	361
ACSL6_HUMAN	Long-chain-fatty-acid--CoA ligase 6 (EC 6.2.1.3) (Long-chain acyl-CoA synthetase 6) (LACS 6)	0.0292043	0.110728	0.331416	Q9UKU0	ACSL6	697
TM40L_HUMAN	Mitochondrial import receptor subunit TOM40B (Protein TOMM40-like)	0.0117093	0.68001	0.838053	Q969M1	TOMM40L	308
MUL1_HUMAN	Mitochondrial ubiquitin ligase activator of NFKB 1 (EC 2.3.2.27) (E3 SUMO-protein ligase MUL1) (E3 ubiquitin-protein ligase MUL1) (Growth inhibition and death E3 ligase) (Mitochondrial-anchored protein ligase) (MAPL) (Putative NF-kappa-B-activating protein 266) (RING finger protein 218) (RING-type E3 ubiquitin transferase NFKB 1)	0.0192234	0.148477	0.385314	Q969V5	MUL1	352
ETFB_HUMAN	Electron transfer flavoprotein subunit beta (Beta-ETF)	0.0673326	0.00328553	0.0573331	P38117	ETFB	255
MIRO2_HUMAN	Mitochondrial Rho GTPase 2 (MIRO-2) (hMiro-2) (EC 3.6.5.-) (Ras homolog gene family member T2)	0.0206081	0.342315	0.606523	Q8IXI1	RHOT2	618
ABCB6_HUMAN	ATP-binding cassette sub-family B member 6, mitochondrial (Mitochondrial ABC transporter 3) (Mt-ABC transporter 3) (P-glycoprotein-related protein) (Ubiquitously-expressed mammalian ABC half transporter)	-0.00389533	0.871656	0.940476	Q9NP58	ABCB6	842
NUBPL_HUMAN	Iron-sulfur protein NUBPL (IND1 homolog) (Nucleotide-binding protein-like) (huInd1)	0.0251649	0.109823	0.3306	Q8TB37	NUBPL	319
NDUA4_HUMAN	Cytochrome c oxidase subunit NDUFA4 (Complex I-MLRQ) (CI-MLRQ) (NADH-ubiquinone oxidoreductase MLRQ subunit)	0.0564712	0.0088152	0.0876504	O00483	NDUFA4	81
ETFD_HUMAN	Electron transfer flavoprotein-ubiquinone oxidoreductase, mitochondrial (ETF-QO) (ETF-ubiquinone oxidoreductase) (EC 1.5.5.1) (Electron-transferring-flavoprotein dehydrogenase) (ETF dehydrogenase)	0.0459895	0.00145621	0.0444514	Q16134	ETFDH	617
SYJ2B_HUMAN	Synaptojanin-2-binding protein (Mitochondrial outer membrane protein 25)	-0.00182004	0.85734	0.932725	P57105	SYNJ2BP	145
THIOM_HUMAN	Thioredoxin, mitochondrial (MTRX) (Mt-Trx) (Thioredoxin-2)	0.0436743	0.00390936	0.0605883	Q99757	TXN2	166
MFF_HUMAN	Mitochondrial fission factor	0.0144458	0.102804	0.318082	Q9GZY8	MFF	342
ERAP2_HUMAN	Endoplasmic reticulum aminopeptidase 2 (EC 3.4.11.-) (Leukocyte-derived arginine aminopeptidase) (L-RAP)	-0.148592	0.000154566	0.0220752	Q6P179	ERAP2	960
HXK1_HUMAN	Hexokinase-1 (EC 2.7.1.1) (Brain form hexokinase) (Hexokinase type I) (HK I)	-0.0159392	0.13644	0.370036	P19367	HK1	917
DBNL_HUMAN	Drebrin-like protein (Cervical SH3P7) (Cervical mucin-associated protein) (Drebrin-F) (HPK1-interacting protein of 55 kDa) (HIP-55) (SH3 domain-containing protein 7)	-0.0324499	0.0377731	0.184152	Q9UJU6	DBNL	430
MTFP1_HUMAN	Mitochondrial fission process protein 1 (Mitochondrial 18 kDa protein) (MTP18)	0.109525	0.0127395	0.1057	Q9UDX5	MTFP1	166
NIT1_HUMAN	Nitrilase homolog 1 (EC 3.5.-.-)	-0.00452443	0.764946	0.885195	Q86X76	NIT1	327
SPNS1_HUMAN	Protein spinster homolog 1 (HSpin1) (Spinster-like protein 1)	0.107119	0.0203389	0.133135	Q9H2V7	SPNS1	528
AKAP1_HUMAN	A-kinase anchor protein 1, mitochondrial (A-kinase anchor protein 149 kDa) (AKAP 149) (Dual specificity A-kinase-anchoring protein 1) (D-AKAP-1) (Protein kinase A-anchoring protein 1) (PRKA1) (Spermatid A-kinase anchor protein 84) (S-AKAP84)	0.00461039	0.548744	0.763529	Q92667	AKAP1	903
KIF1B_HUMAN	Kinesin-like protein KIF1B (Klp)	-0.0180069	0.68682	0.843598	O60333	KIF1B	1816
TOM20_HUMAN	Mitochondrial import receptor subunit TOM20 homolog (Mitochondrial 20 kDa outer membrane protein) (Outer mitochondrial membrane receptor Tom20)	0.0324435	0.446835	0.693062	Q15388	TOMM20	145
68MP_HUMAN	6.8 kDa mitochondrial proteolipid	0.0956486	0.00347554	0.0587755	P56378	MP68	58
PDK4_HUMAN	[Pyruvate dehydrogenase (acetyl-transferring)] kinase isozyme 4, mitochondrial (EC 2.7.11.2) (Pyruvate dehydrogenase kinase isoform 4)	0.0892243	0.0493733	0.212849	Q16654	PDK4	411
MFN1_HUMAN	Mitofusin-1 (EC 3.6.5.-) (Fzo homolog) (Transmembrane GTPase MFN1)	0.0238813	0.0815177	0.282028	Q8IWA4	MFN1	741
NOL3_HUMAN	Nucleolar protein 3 (Apoptosis repressor with CARD) (Muscle-enriched cytoplasmic protein) (Myp) (Nucleolar protein of 30 kDa) (Nop30)	-0.00750427	0.538082	0.756513	O60936	NOL3	208
TOM22_HUMAN	Mitochondrial import receptor subunit TOM22 homolog (hTom22) (1C9-2) (Translocase of outer membrane 22 kDa subunit homolog)	0.0109512	0.195409	0.449806	Q9NS69	TOMM22	142
BCDO2_HUMAN	Beta,beta-carotene 9',10'-oxygenase (EC 1.13.11.71) (B-diox-II) (Beta-carotene dioxygenase 2)	0.0892046	0.0018896	0.0474554	Q9BYV7	BCO2	579
SPG20_HUMAN	Spartin (Spastic paraplegia 20 protein) (Trans-activated by hepatitis C virus core protein 1)	-0.0188985	0.101904	0.317633	Q8N0X7	SPG20	666
MTX1_HUMAN	Metaxin-1 (Mitochondrial outer membrane import complex protein 1)	-0.00148635	0.863126	0.935818	Q13505	MTX1	466
LYRM4_HUMAN	LYR motif-containing protein 4	-0.0449219	0.0765394	0.274115	Q9HD34	LYRM4	91
ODBB_HUMAN	2-oxoisovalerate dehydrogenase subunit beta, mitochondrial (EC 1.2.4.4) (Branched-chain alpha-keto acid dehydrogenase E1 component beta chain) (BCKDE1B) (BCKDH E1-beta)	0.085407	0.00162056	0.0453398	P21953	BCKDHB	392
VDAC1_HUMAN	Voltage-dependent anion-selective channel protein 1 (VDAC-1) (hVDAC1) (Outer mitochondrial membrane protein porin 1) (Plasmalemmal porin) (Porin 31HL) (Porin 31HM)	0.0118386	0.23293	0.492198	P21796	VDAC1	283
MARH5_HUMAN	E3 ubiquitin-protein ligase MARCH5 (EC 2.3.2.27) (Membrane-associated RING finger protein 5) (Membrane-associated RING-CH protein V) (MARCH-V) (Mitochondrial ubiquitin ligase) (MITOL) (RING finger protein 153) (RING-type E3 ubiquitin transferase MARCH5)	0.00884418	0.691801	0.847104	Q9NX47	2018-03-05	278
UK114_HUMAN	2-iminobutanoate/2-iminopropanoate deaminase (EC 3.5.99.10) (14.5 kDa translational inhibitor protein) (hp14.5) (p14.5) (Heat-responsive protein 12) (Reactive intermediate imine deaminase A homolog) (Translation inhibitor L-PSP ribonuclease) (EC 3.1.-.-) (UK114 antigen homolog)	-0.00129732	0.941645	0.971878	P52758	RIDA	137
CYB5B_HUMAN	Cytochrome b5 type B (Cytochrome b5 outer mitochondrial membrane isoform)	-0.00567492	0.545014	0.760242	O43169	CYB5B	146
MIRO1_HUMAN	Mitochondrial Rho GTPase 1 (MIRO-1) (hMiro-1) (EC 3.6.5.-) (Rac-GTP-binding protein-like protein) (Ras homolog gene family member T1)	0.0122778	0.429721	0.675099	Q8IXI2	RHOT1	618
TGT_HUMAN	Queuine tRNA-ribosyltransferase catalytic subunit 1 (EC 2.4.2.29) (Guanine insertion enzyme) (tRNA-guanine transglycosylase)	0.015072	0.318487	0.584404	Q9BXR0	QTRT1	403
AOFA_HUMAN	Amine oxidase [flavin-containing] A (EC 1.4.3.4) (Monoamine oxidase type A) (MAO-A)	-0.0550576	0.0959018	0.308198	P21397	MAOA	527
MARC2_HUMAN	Mitochondrial amidoxime reducing component 2 (mARC2) (EC 1.-.-.-) (Molybdenum cofactor sulfurase C-terminal domain-containing protein 2) (MOSC domain-containing protein 2) (Moco sulfurase C-terminal domain-containing protein 2)	0.0164973	0.380898	0.637533	Q969Z3	2018-03-02	335
IDHC_HUMAN	Isocitrate dehydrogenase [NADP] cytoplasmic (IDH) (EC 1.1.1.42) (Cytosolic NADP-isocitrate dehydrogenase) (IDP) (NADP(+)-specific ICDH) (Oxalosuccinate decarboxylase)	0.00259325	0.696697	0.85075	O75874	IDH1	414
RMD3_HUMAN	Regulator of microtubule dynamics protein 3 (RMD-3) (hRMD-3) (Cerebral protein 10) (Protein FAM82A2) (Protein FAM82C) (Protein tyrosine phosphatase-interacting protein 51) (TCPTP-interacting protein 51)	0.00317713	0.899398	0.954164	Q96TC7	RMDN3	470
CPT1A_HUMAN	Carnitine O-palmitoyltransferase 1, liver isoform (CPT1-L) (EC 2.3.1.21) (Carnitine O-palmitoyltransferase I, liver isoform) (CPT I) (CPTI-L) (Carnitine palmitoyltransferase 1A)	0.0235768	0.322543	0.588396	P50416	CPT1A	773
AUHM_HUMAN	Methylglutaconyl-CoA hydratase, mitochondrial (EC 4.2.1.18) (AU-specific RNA-binding enoyl-CoA hydratase) (AU-binding protein/enoyl-CoA hydratase)	0.079698	0.000116081	0.0211848	Q13825	AUH	339
ACO13_HUMAN	Acyl-coenzyme A thioesterase 13 (Acyl-CoA thioesterase 13) (EC 3.1.2.-) (Thioesterase superfamily member 2) [Cleaved into: Acyl-coenzyme A thioesterase 13, N-terminally processed]	0.0268255	0.0998456	0.315075	Q9NPJ3	ACOT13	140
TOM70_HUMAN	Mitochondrial import receptor subunit TOM70 (Mitochondrial precursor proteins import receptor) (Translocase of outer membrane 70 kDa subunit) (Translocase of outer mitochondrial membrane protein 70)	-0.00598532	0.550062	0.764791	O94826	TOMM70	608
GRSF1_HUMAN	G-rich sequence factor 1 (GRSF-1)	0.00628553	0.481935	0.715551	Q12849	GRSF1	480
PPIF_HUMAN	Peptidyl-prolyl cis-trans isomerase F, mitochondrial (PPIase F) (EC 5.2.1.8) (Cyclophilin D) (CyP-D) (CypD) (Cyclophilin F) (Mitochondrial cyclophilin) (CyP-M) (Rotamase F)	0.0767574	0.000546106	0.0320186	P30405	PPIF	207
ACOC_HUMAN	Cytoplasmic aconitate hydratase (Aconitase) (EC 4.2.1.3) (Citrate hydro-lyase) (Ferritin repressor protein) (Iron regulatory protein 1) (IRP1) (Iron-responsive element-binding protein 1) (IRE-BP 1)	0.0167037	0.0714963	0.263237	P21399	ACO1	889
PREY_HUMAN	Protein preY, mitochondrial (PIGY upstream reading frame protein)	0.0271398	0.561403	0.76842	Q96I23	PYURF	114
DDX3X_HUMAN	ATP-dependent RNA helicase DDX3X (EC 3.6.4.13) (DEAD box protein 3, X-chromosomal) (DEAD box, X isoform) (Helicase-like protein 2) (HLP2)	-0.0142198	0.151289	0.389235	O00571	DDX3X	662
NU4M_HUMAN	NADH-ubiquinone oxidoreductase chain 4 (EC 1.6.5.3) (NADH dehydrogenase subunit 4)	0.0448529	0.535236	0.755463	P03905	MT-ND4	459
OPA3_HUMAN	Optic atrophy 3 protein	0.0759176	0.00568879	0.0715824	Q9H6K4	OPA3	179
TMM70_HUMAN	Transmembrane protein 70, mitochondrial	0.0739859	0.0101017	0.0938852	Q9BUB7	TMEM70	260
AL1L2_HUMAN	Mitochondrial 10-formyltetrahydrofolate dehydrogenase (Mitochondrial 10-FTHFDH) (mtFDH) (EC 1.5.1.6) (Aldehyde dehydrogenase family 1 member L2)	0.0715869	0.0194324	0.130917	Q3SY69	ALDH1L2	923
ACADM_HUMAN	Medium-chain specific acyl-CoA dehydrogenase, mitochondrial (MCAD) (EC 1.3.8.7)	0.069077	0.000555574	0.0320186	P11310	ACADM	421
ADX_HUMAN	Adrenodoxin, mitochondrial (Adrenal ferredoxin) (Ferredoxin-1) (Hepatoredoxin)	-0.0067872	0.709573	0.857596	P10109	FDX1	184
PNKD_HUMAN	Probable hydrolase PNKD (EC 3.-.-.-) (Myofibrillogenesis regulator 1) (MR-1) (Paroxysmal nonkinesiogenic dyskinesia protein) (Trans-activated by hepatitis C virus core protein 2)	0.0687798	0.000515145	0.031338	Q8N490	PNKD	385
LDHD_HUMAN	Probable D-lactate dehydrogenase, mitochondrial (DLD) (Lactate dehydrogenase D) (EC 1.1.2.4)	0.0684195	0.00341025	0.0581202	Q86WU2	LDHD	507
BDH_HUMAN	D-beta-hydroxybutyrate dehydrogenase, mitochondrial (EC 1.1.1.30) (3-hydroxybutyrate dehydrogenase) (BDH) (Short chain dehydrogenase/reductase family 9C member 1)	0.0681831	0.00575274	0.0715824	Q02338	BDH1	343
S2546_HUMAN	Solute carrier family 25 member 46	0.0014738	0.85983	0.934317	Q96AG3	SLC25A46	418
ADRO_HUMAN	NADPH:adrenodoxin oxidoreductase, mitochondrial (AR) (Adrenodoxin reductase) (EC 1.18.1.6) (Ferredoxin--NADP(+) reductase) (Ferredoxin reductase)	0.0019893	0.92679	0.966501	P22570	FDXR	491
DCMC_HUMAN	Malonyl-CoA decarboxylase, mitochondrial (MCD) (EC 4.1.1.9)	0.0225841	0.120253	0.347204	O95822	MLYCD	493
SYSM_HUMAN	Serine--tRNA ligase, mitochondrial (EC 6.1.1.11) (SerRSmt) (Seryl-tRNA synthetase) (SerRS) (Seryl-tRNA(Ser/Sec) synthetase)	-0.00305564	0.754979	0.879938	Q9NP81	SARS2	518
PTCD1_HUMAN	Pentatricopeptide repeat-containing protein 1, mitochondrial	0.0675051	0.00608978	0.0731648	O75127	PTCD1	700
ODBA_HUMAN	2-oxoisovalerate dehydrogenase subunit alpha, mitochondrial (EC 1.2.4.4) (Branched-chain alpha-keto acid dehydrogenase E1 component alpha chain) (BCKDE1A) (BCKDH E1-alpha)	0.0674479	0.000364381	0.0279998	P12694	BCKDHA	445
RM53_HUMAN	39S ribosomal protein L53, mitochondrial (L53mt) (MRP-L53) (Mitochondrial large ribosomal subunit protein mL53)	0.0621645	0.0264284	0.151712	Q96EL3	MRPL53	112
PLIN5_HUMAN	Perilipin-5 (Lipid storage droplet protein 5)	0.0206084	0.243338	0.504172	Q00G26	PLIN5	463
ECSIT_HUMAN	Evolutionarily conserved signaling intermediate in Toll pathway, mitochondrial (Protein SITPEC)	0.0401691	0.068852	0.257314	Q9BQ95	ECSIT	431
PRDX5_HUMAN	Peroxiredoxin-5, mitochondrial (EC 1.11.1.15) (Alu corepressor 1) (Antioxidant enzyme B166) (AOEB166) (Liver tissue 2D-page spot 71B) (PLP) (Peroxiredoxin V) (Prx-V) (Peroxisomal antioxidant enzyme) (TPx type VI) (Thioredoxin peroxidase PMP20) (Thioredoxin reductase)	0.0257964	0.0640972	0.248816	P30044	PRDX5	214
GSTP1_HUMAN	Glutathione S-transferase P (EC 2.5.1.18) (GST class-pi) (GSTP1-1)	0.00898558	0.614983	0.798204	P09211	GSTP1	210
GLO2_HUMAN	Hydroxyacylglutathione hydrolase, mitochondrial (EC 3.1.2.6) (Glyoxalase II) (Glx II)	-0.0122988	0.262436	0.524448	Q16775	HAGH	308
PIN4_HUMAN	Peptidyl-prolyl cis-trans isomerase NIMA-interacting 4 (EC 5.2.1.8) (Parvulin-14) (Par14) (hPar14) (Parvulin-17) (Par17) (hPar17) (Peptidyl-prolyl cis-trans isomerase Pin4) (PPIase Pin4) (Peptidyl-prolyl cis/trans isomerase EPVH) (hEPVH) (Rotamase Pin4)	-0.0177927	0.109332	0.329803	Q9Y237	PIN4	131
HMCS2_HUMAN	Hydroxymethylglutaryl-CoA synthase, mitochondrial (HMG-CoA synthase) (EC 2.3.3.10) (3-hydroxy-3-methylglutaryl coenzyme A synthase)	0.032393	0.63726	0.813524	P54868	HMGCS2	508
SPG7_HUMAN	Paraplegin (EC 3.4.24.-) (Spastic paraplegia 7 protein)	0.00934174	0.288829	0.550749	Q9UQ90	SPG7	795
CLU_HUMAN	Clustered mitochondria protein homolog	-0.000900926	0.885201	0.947271	O75153	CLUH	1309
LYRM5_HUMAN	Electron transfer flavoprotein regulatory factor 1 (LYR motif-containing protein 5)	-0.0354299	0.422515	0.669543	Q6IPR1	ETFRF1	90
RM51_HUMAN	39S ribosomal protein L51, mitochondrial (L51mt) (MRP-L51) (Mitochondrial large ribosomal subunit protein mL51) (bMRP-64) (bMRP64)	0.0601354	0.0609716	0.242778	Q4U2R6	MRPL51	128
COA5_HUMAN	Cytochrome c oxidase assembly factor 5	-0.0110355	0.832136	0.921161	Q86WW8	COA5	74
USMG5_HUMAN	Up-regulated during skeletal muscle growth protein 5 (Diabetes-associated protein in insulin-sensitive tissues) (HCV F-transactivated protein 2)	0.0620077	0.0037246	0.060178	Q96IX5	USMG5	58
GATC_HUMAN	Glutamyl-tRNA(Gln) amidotransferase subunit C, mitochondrial (Glu-AdT subunit C) (EC 6.3.5.-) (Protein 15E1.2)	0.0590054	0.143003	0.376243	O43716	GATC	136
AASS_HUMAN	Alpha-aminoadipic semialdehyde synthase, mitochondrial (LKR/SDH) [Includes: Lysine ketoglutarate reductase (LKR) (LOR) (EC 1.5.1.8); Saccharopine dehydrogenase (SDH) (EC 1.5.1.9)]	0.0610449	0.00394239	0.0605883	Q9UDR5	AASS	926
CHC10_HUMAN	Coiled-coil-helix-coiled-coil-helix domain-containing protein 10, mitochondrial (Protein N27C7-4)	0.0500347	0.188847	0.441295	Q8WYQ3	CHCHD10	142
HIBCH_HUMAN	3-hydroxyisobutyryl-CoA hydrolase, mitochondrial (EC 3.1.2.4) (3-hydroxyisobutyryl-coenzyme A hydrolase) (HIB-CoA hydrolase) (HIBYL-CoA-H)	-0.015199	0.5924	0.787322	Q6NVY1	HIBCH	386
ISCU_HUMAN	Iron-sulfur cluster assembly enzyme ISCU, mitochondrial (NifU-like N-terminal domain-containing protein) (NifU-like protein)	0.0225849	0.0556408	0.229263	Q9H1K1	ISCU	167
RM16_HUMAN	39S ribosomal protein L16, mitochondrial (L16mt) (MRP-L16) (Mitochondrial large ribosomal subunit protein uL16m)	0.0607762	0.0343694	0.173294	Q9NX20	MRPL16	251
CP27A_HUMAN	Sterol 26-hydroxylase, mitochondrial (EC 1.14.15.15) (5-beta-cholestane-3-alpha,7-alpha,12-alpha-triol 27-hydroxylase) (Cytochrome P-450C27/25) (Cytochrome P450 27) (Sterol 27-hydroxylase) (Vitamin D(3) 25-hydroxylase)	0.0160595	0.242714	0.503119	Q02318	CYP27A1	531
KAD3_HUMAN	GTP:AMP phosphotransferase AK3, mitochondrial (EC 2.7.4.10) (Adenylate kinase 3) (AK 3) (Adenylate kinase 3 alpha-like 1)	0.0298157	0.279159	0.540912	Q9UIJ7	AK3	227
AP4A_HUMAN	Bis(5'-nucleosyl)-tetraphosphatase [asymmetrical] (EC 3.6.1.17) (Diadenosine 5',5'''-P1,P4-tetraphosphate asymmetrical hydrolase) (Ap4A hydrolase) (Ap4Aase) (Diadenosine tetraphosphatase) (Nucleoside diphosphate-linked moiety X motif 2) (Nudix motif 2)	0.000653686	0.978852	0.988165	P50583	NUDT2	147
COXM2_HUMAN	COX assembly mitochondrial protein 2 homolog	0.0180387	0.404982	0.655635	Q9NRP2	CMC2	79
HOT_HUMAN	Hydroxyacid-oxoacid transhydrogenase, mitochondrial (HOT) (EC 1.1.99.24) (Alcohol dehydrogenase iron-containing protein 1) (ADHFe1) (Fe-containing alcohol dehydrogenase)	0.0604095	0.0440165	0.199992	Q8IWW8	ADHFE1	467
CF203_HUMAN	Uncharacterized protein C6orf203	0.0152773	0.477726	0.713136	Q9P0P8	C6orf203	240
SYDM_HUMAN	Aspartate--tRNA ligase, mitochondrial (EC 6.1.1.12) (Aspartyl-tRNA synthetase) (AspRS)	0.0252638	0.124494	0.352251	Q6PI48	DARS2	645
CLIC4_HUMAN	Chloride intracellular channel protein 4 (Intracellular chloride ion channel protein p64H1)	-0.0237507	0.114333	0.337137	Q9Y696	CLIC4	253
OXSM_HUMAN	3-oxoacyl-[acyl-carrier-protein] synthase, mitochondrial (EC 2.3.1.41) (Beta-ketoacyl-ACP synthase)	0.0602425	0.0011345	0.0405456	Q9NWU1	OXSM	459
PDK2_HUMAN	[Pyruvate dehydrogenase (acetyl-transferring)] kinase isozyme 2, mitochondrial (EC 2.7.11.2) (Pyruvate dehydrogenase kinase isoform 2) (PDH kinase 2) (PDKII)	0.059419	0.00311586	0.0566267	Q15119	PDK2	407
ACADS_HUMAN	Short-chain specific acyl-CoA dehydrogenase, mitochondrial (SCAD) (EC 1.3.8.1) (Butyryl-CoA dehydrogenase)	0.0572195	0.0161049	0.117521	P16219	ACADS	412
FRDA_HUMAN	Frataxin, mitochondrial (EC 1.16.3.1) (Friedreich ataxia protein) (Fxn) [Cleaved into: Frataxin intermediate form (i-FXN); Frataxin(56-210) (m56-FXN); Frataxin(78-210) (d-FXN) (m78-FXN); Frataxin mature form (Frataxin(81-210)) (m81-FXN)]	0.0564257	0.000330094	0.0273267	Q16595	FXN	210
FAKD1_HUMAN	FAST kinase domain-containing protein 1, mitochondrial	-0.0262745	0.631862	0.810175	Q53R41	FASTKD1	847
DHSO_HUMAN	Sorbitol dehydrogenase (EC 1.1.1.14) (L-iditol 2-dehydrogenase)	-0.000813372	0.955217	0.977763	Q00796	SORD	357
AATM_HUMAN	Aspartate aminotransferase, mitochondrial (mAspAT) (EC 2.6.1.1) (EC 2.6.1.7) (Fatty acid-binding protein) (FABP-1) (Glutamate oxaloacetate transaminase 2) (Kynurenine aminotransferase 4) (Kynurenine aminotransferase IV) (Kynurenine--oxoglutarate transaminase 4) (Kynurenine--oxoglutarate transaminase IV) (Plasma membrane-associated fatty acid-binding protein) (FABPpm) (Transaminase A)	0.0560289	0.00133143	0.0422298	P00505	GOT2	430
CF136_HUMAN	Uncharacterized protein C6orf136	0.0296527	0.140412	0.374361	Q5SQH8	C6orf136	315
PT100_HUMAN	Protein PET100 homolog, mitochondrial	0.0316876	0.170306	0.413721	P0DJ07	PET100	73
GGCT_HUMAN	Gamma-glutamylcyclotransferase (EC 2.3.2.4) (Cytochrome c-releasing factor 21)	0.00450026	0.707304	0.856272	O75223	GGCT	188
ACSS3_HUMAN	Acyl-CoA synthetase short-chain family member 3, mitochondrial (EC 6.2.1.1) (Acyl-CoA synthetase short-chain family member 3)	0.0157705	0.437944	0.685315	Q9H6R3	ACSS3	686
MSRB3_HUMAN	Methionine-R-sulfoxide reductase B3 (MsrB3) (EC 1.8.4.-)	0.0115576	0.557042	0.766893	Q8IXL7	MSRB3	192
MFR1L_HUMAN	Mitochondrial fission regulator 1-like	-0.0243175	0.0685557	0.257314	Q9H019	MTFR1L	292
ALAT2_HUMAN	Alanine aminotransferase 2 (ALT2) (EC 2.6.1.2) (Glutamate pyruvate transaminase 2) (GPT 2) (Glutamic--alanine transaminase 2) (Glutamic--pyruvic transaminase 2)	0.0545215	0.0152001	0.114001	Q8TD30	GPT2	523
AEDO_HUMAN	2-aminoethanethiol dioxygenase (EC 1.13.11.19) (Cysteamine dioxygenase)	-0.0246433	0.165126	0.406901	Q96SZ5	ADO	270
KCRS_HUMAN	Creatine kinase S-type, mitochondrial (EC 2.7.3.2) (Basic-type mitochondrial creatine kinase) (Mib-CK) (Sarcomeric mitochondrial creatine kinase) (S-MtCK)	0.0544192	0.0297439	0.160818	P17540	CKMT2	419
ARMC1_HUMAN	Armadillo repeat-containing protein 1	0.0085473	0.39789	0.650282	Q9NVT9	ARMC1	282
CPT2_HUMAN	Carnitine O-palmitoyltransferase 2, mitochondrial (EC 2.3.1.21) (Carnitine palmitoyltransferase II) (CPT II)	0.0540759	0.000440898	0.0299693	P23786	CPT2	658
MSRA_HUMAN	Mitochondrial peptide methionine sulfoxide reductase (EC 1.8.4.11) (Peptide-methionine (S)-S-oxide reductase) (Peptide Met(O) reductase) (Protein-methionine-S-oxide reductase) (PMSR)	0.0149129	0.647751	0.819991	Q9UJ68	MSRA	235
GATB_HUMAN	Glutamyl-tRNA(Gln) amidotransferase subunit B, mitochondrial (Glu-AdT subunit B) (EC 6.3.5.-) (Cytochrome c oxidase assembly factor PET112 homolog)	0.0271388	0.139924	0.374287	O75879	GATB	557
ACADV_HUMAN	Very long-chain specific acyl-CoA dehydrogenase, mitochondrial (VLCAD) (EC 1.3.8.9)	0.0536837	0.000243729	0.0248989	P49748	ACADVL	655
MDHC_HUMAN	Malate dehydrogenase, cytoplasmic (EC 1.1.1.37) (Cytosolic malate dehydrogenase) (Diiodophenylpyruvate reductase) (EC 1.1.1.96)	0.00798865	0.378704	0.634796	P40925	MDH1	334
DHB8_HUMAN	Estradiol 17-beta-dehydrogenase 8 (EC 1.1.1.62) (17-beta-hydroxysteroid dehydrogenase 8) (17-beta-HSD 8) (3-ketoacyl-[acyl-carrier-protein] reductase alpha subunit) (KAR alpha subunit) (3-oxoacyl-[acyl-carrier-protein] reductase) (EC 1.1.1.-) (Protein Ke6) (Ke-6) (Really interesting new gene 2 protein) (Short chain dehydrogenase/reductase family 30C member 1) (Testosterone 17-beta-dehydrogenase 8…	0.0536649	0.000956314	0.0391463	Q92506	HSD17B8	261
AL7A1_HUMAN	Alpha-aminoadipic semialdehyde dehydrogenase (Alpha-AASA dehydrogenase) (EC 1.2.1.31) (Aldehyde dehydrogenase family 7 member A1) (EC 1.2.1.3) (Antiquitin-1) (Betaine aldehyde dehydrogenase) (EC 1.2.1.8) (Delta1-piperideine-6-carboxylate dehydrogenase) (P6c dehydrogenase)	0.0145388	0.408073	0.657806	P49419	ALDH7A1	539
RT34_HUMAN	28S ribosomal protein S34, mitochondrial (MRP-S34) (S34mt) (Mitochondrial small ribosomal subunit protein mS34)	0.0441437	0.0683819	0.257314	P82930	MRPS34	218
ACDSB_HUMAN	Short/branched chain specific acyl-CoA dehydrogenase, mitochondrial (SBCAD) (EC 1.3.8.5) (2-methyl branched chain acyl-CoA dehydrogenase) (2-MEBCAD) (2-methylbutyryl-coenzyme A dehydrogenase) (2-methylbutyryl-CoA dehydrogenase)	0.0534034	0.00626261	0.0738028	P45954	ACADSB	432
DHE3_HUMAN	Glutamate dehydrogenase 1, mitochondrial (GDH 1) (EC 1.4.1.3)	0.0526457	0.000640707	0.0344378	P00367	GLUD1	558
SYNE2_HUMAN	Nesprin-2 (KASH domain-containing protein 2) (KASH2) (Nuclear envelope spectrin repeat protein 2) (Nucleus and actin connecting element protein) (Protein NUANCE) (Synaptic nuclear envelope protein 2) (Syne-2)	-0.0131239	0.0737332	0.268679	Q8WXH0	SYNE2	6885
PLPL7_HUMAN	Patatin-like phospholipase domain-containing protein 7 (EC 3.1.1.-)	-0.028146	0.229565	0.489515	Q6ZV29	PNPLA7	1317
HEBP2_HUMAN	Heme-binding protein 2 (Placental protein 23) (PP23) (Protein SOUL)	-0.0181272	0.160768	0.402381	Q9Y5Z4	HEBP2	205
RT15_HUMAN	28S ribosomal protein S15, mitochondrial (MRP-S15) (S15mt) (Mitochondrial small ribosomal subunit protein uS15m)	0.025904	0.211708	0.46785	P82914	MRPS15	257
HDHD3_HUMAN	Haloacid dehalogenase-like hydrolase domain-containing protein 3	0.00879668	0.592656	0.787322	Q9BSH5	HDHD3	251
RT63_HUMAN	Ribosomal protein 63, mitochondrial (hMRP63) (Mitochondrial large ribosomal subunit protein mL63) (Mitochondrial ribosomal protein 63) (Mitochondrial ribosomal protein L57)	0.0308941	0.283946	0.545715	Q9BQC6	MRPL57	102
ABCB7_HUMAN	ATP-binding cassette sub-family B member 7, mitochondrial (ATP-binding cassette transporter 7) (ABC transporter 7 protein)	0.0524361	0.00279884	0.0537673	O75027	ABCB7	752
PP1G_HUMAN	Serine/threonine-protein phosphatase PP1-gamma catalytic subunit (PP-1G) (EC 3.1.3.16) (Protein phosphatase 1C catalytic subunit)	-0.0236372	0.347278	0.609162	P36873	PPP1CC	323
DECR_HUMAN	2,4-dienoyl-CoA reductase, mitochondrial (EC 1.3.1.34) (2,4-dienoyl-CoA reductase [NADPH]) (4-enoyl-CoA reductase [NADPH]) (Short chain dehydrogenase/reductase family 18C member 1)	0.0523542	0.0031903	0.056866	Q16698	DECR1	335
RM12_HUMAN	39S ribosomal protein L12, mitochondrial (L12mt) (MRP-L12) (5c5-2) (Mitochondrial large ribosomal subunit protein bL12m)	0.0207094	0.234662	0.49367	P52815	MRPL12	198
PYRD_HUMAN	Dihydroorotate dehydrogenase (quinone), mitochondrial (DHOdehase) (EC 1.3.5.2) (Dihydroorotate oxidase)	0.0523515	0.0217557	0.136519	Q02127	DHODH	395
TRAK1_HUMAN	Trafficking kinesin-binding protein 1 (106 kDa O-GlcNAc transferase-interacting protein)	-0.0245848	0.124468	0.352251	Q9UPV9	TRAK1	953
LIAS_HUMAN	Lipoyl synthase, mitochondrial (EC 2.8.1.8) (Lipoate synthase) (LS) (Lip-syn) (Lipoic acid synthase)	-0.0119821	0.537248	0.756508	O43766	LIAS	372
PPLA_HUMAN	Cardiac phospholamban (PLB)	-0.0589724	0.33893	0.602236	P26678	PLN	52
RT25_HUMAN	28S ribosomal protein S25, mitochondrial (MRP-S25) (S25mt) (Mitochondrial small ribosomal subunit protein mS25)	0.0252006	0.2009	0.456523	P82663	MRPS25	173
RM47_HUMAN	39S ribosomal protein L47, mitochondrial (L47mt) (MRP-L47) (Mitochondrial large ribosomal subunit protein uL29m) (Nasopharyngeal carcinoma metastasis-related protein 1)	0.0169376	0.289663	0.55162	Q9HD33	MRPL47	250
FAKD5_HUMAN	FAST kinase domain-containing protein 5, mitochondrial	0.052326	0.0319247	0.166474	Q7L8L6	FASTKD5	764
ETHE1_HUMAN	Persulfide dioxygenase ETHE1, mitochondrial (EC 1.13.11.18) (Ethylmalonic encephalopathy protein 1) (Hepatoma subtracted clone one protein) (Sulfur dioxygenase ETHE1)	0.052229	0.00768558	0.0814691	O95571	ETHE1	254
NUDT9_HUMAN	ADP-ribose pyrophosphatase, mitochondrial (EC 3.6.1.13) (ADP-ribose diphosphatase) (ADP-ribose phosphohydrolase) (Adenosine diphosphoribose pyrophosphatase) (ADPR-PPase) (Nucleoside diphosphate-linked moiety X motif 9) (Nudix motif 9)	0.0081654	0.645209	0.818423	Q9BW91	NUDT9	350
GCDH_HUMAN	Glutaryl-CoA dehydrogenase, mitochondrial (GCD) (EC 1.3.8.6)	0.0513009	0.0286021	0.156989	Q92947	GCDH	438
RT4I1_HUMAN	Reticulon-4-interacting protein 1, mitochondrial (NOGO-interacting mitochondrial protein)	0.0493327	0.00146142	0.0444514	Q8WWV3	RTN4IP1	396
RM55_HUMAN	39S ribosomal protein L55, mitochondrial (L55mt) (MRP-L55) (Mitochondrial large ribosomal subunit protein bL31m) (Mitochondrial large ribosomal subunit protein mL55)	0.0458059	0.0627281	0.246855	Q7Z7F7	MRPL55	128
SYK_HUMAN	Lysine--tRNA ligase (EC 6.1.1.6) (Lysyl-tRNA synthetase) (LysRS)	-0.00753052	0.180528	0.429036	Q15046	KARS	597
ES1_HUMAN	ES1 protein homolog, mitochondrial (Protein GT335) (Protein KNP-I)	0.0492718	0.00269978	0.0532158	P30042	C21orf33	268
TRNT1_HUMAN	CCA tRNA nucleotidyltransferase 1, mitochondrial (EC 2.7.7.72) (Mitochondrial tRNA nucleotidyl transferase, CCA-adding) (mt CCA-adding enzyme) (mt tRNA CCA-diphosphorylase) (mt tRNA CCA-pyrophosphorylase) (mt tRNA adenylyltransferase)	-0.00356997	0.746754	0.876651	Q96Q11	TRNT1	434
MMSA_HUMAN	Methylmalonate-semialdehyde dehydrogenase [acylating], mitochondrial (MMSDH) (Malonate-semialdehyde dehydrogenase [acylating]) (EC 1.2.1.18) (EC 1.2.1.27) (Aldehyde dehydrogenase family 6 member A1)	0.048967	0.0155649	0.115746	Q02252	ALDH6A1	535
NNRE_HUMAN	NAD(P)H-hydrate epimerase (EC 5.1.99.6) (Apolipoprotein A-I-binding protein) (AI-BP) (NAD(P)HX epimerase) (YjeF N-terminal domain-containing protein 1) (YjeF_N1)	0.0134416	0.151768	0.38965	Q8NCW5	NAXE	288
ABCB8_HUMAN	ATP-binding cassette sub-family B member 8, mitochondrial (Mitochondrial ATP-binding cassette 1) (M-ABC1)	0.0489043	0.021793	0.136557	Q9NUT2	ABCB8	735
SIR3_HUMAN	NAD-dependent protein deacetylase sirtuin-3, mitochondrial (hSIRT3) (EC 3.5.1.-) (Regulatory protein SIR2 homolog 3) (SIR2-like protein 3)	0.0481225	0.000786417	0.0358803	Q9NTG7	SIRT3	399
RM04_HUMAN	39S ribosomal protein L4, mitochondrial (L4mt) (MRP-L4) (Mitochondrial large ribosomal subunit protein uL4m)	0.0238514	0.0599797	0.24068	Q9BYD3	MRPL4	311
KPCA_HUMAN	Protein kinase C alpha type (PKC-A) (PKC-alpha) (EC 2.7.11.13)	-0.0427771	0.171093	0.414688	P17252	PRKCA	672
RT02_HUMAN	28S ribosomal protein S2, mitochondrial (MRP-S2) (S2mt) (Mitochondrial small ribosomal subunit protein uS2m)	-0.0114741	0.658221	0.826443	Q9Y399	MRPS2	296
HSDL1_HUMAN	Inactive hydroxysteroid dehydrogenase-like protein 1 (Short chain dehydrogenase/reductase family 12C member 3)	0.00655061	0.685551	0.842674	Q3SXM5	HSDL1	330
CBR4_HUMAN	Carbonyl reductase family member 4 (EC 1.-.-.-) (3-ketoacyl-[acyl-carrier-protein] reductase beta subunit) (KAR beta subunit) (3-oxoacyl-[acyl-carrier-protein] reductase) (EC 1.1.1.-) (Quinone reductase CBR4) (Short chain dehydrogenase/reductase family 45C member 1)	0.0478168	0.000654808	0.0344378	Q8N4T8	CBR4	237
IPYR2_HUMAN	Inorganic pyrophosphatase 2, mitochondrial (EC 3.6.1.1) (Pyrophosphatase SID6-306) (Pyrophosphate phospho-hydrolase 2) (PPase 2)	0.0472987	0.00101396	0.0398848	Q9H2U2	PPA2	334
GLRX5_HUMAN	Glutaredoxin-related protein 5, mitochondrial (Monothiol glutaredoxin-5)	0.0469441	0.037217	0.182952	Q86SX6	GLRX5	157
ACOT9_HUMAN	Acyl-coenzyme A thioesterase 9, mitochondrial (Acyl-CoA thioesterase 9) (EC 3.1.2.-) (Acyl-CoA thioester hydrolase 9)	0.013619	0.267576	0.53007	Q9Y305	ACOT9	439
SODM_HUMAN	Superoxide dismutase [Mn], mitochondrial (EC 1.15.1.1)	0.0467319	0.00592952	0.0724966	P04179	SOD2	222
ECHM_HUMAN	Enoyl-CoA hydratase, mitochondrial (EC 4.2.1.17) (Enoyl-CoA hydratase 1) (Short-chain enoyl-CoA hydratase) (SCEH)	0.0464452	0.0024627	0.0530742	P30084	ECHS1	290
ODB2_HUMAN	Lipoamide acyltransferase component of branched-chain alpha-keto acid dehydrogenase complex, mitochondrial (EC 2.3.1.168) (52 kDa mitochondrial autoantigen of primary biliary cirrhosis) (Branched chain 2-oxo-acid dehydrogenase complex component E2) (BCOADC-E2) (Branched-chain alpha-keto acid dehydrogenase complex component E2) (BCKAD-E2) (BCKADE2) (Dihydrolipoamide acetyltransferase component of …	0.0457425	0.00219043	0.0507615	P11182	DBT	482
ECI2_HUMAN	Enoyl-CoA delta isomerase 2, mitochondrial (EC 5.3.3.8) (DRS-1) (Delta(3),delta(2)-enoyl-CoA isomerase) (D3,D2-enoyl-CoA isomerase) (Diazepam-binding inhibitor-related protein 1) (DBI-related protein 1) (Dodecenoyl-CoA isomerase) (Hepatocellular carcinoma-associated antigen 88) (Peroxisomal 3,2-trans-enoyl-CoA isomerase) (pECI) (Renal carcinoma antigen NY-REN-1)	0.0443663	0.00384398	0.0605635	O75521	ECI2	394
TBRG4_HUMAN	Protein TBRG4 (Cell cycle progression restoration protein 2) (Cell cycle progression protein 2) (FAST kinase domain-containing protein 4) (Transforming growth factor beta regulator 4)	0.0219555	0.128082	0.357551	Q969Z0	TBRG4	631
NAKD2_HUMAN	NAD kinase 2, mitochondrial (EC 2.7.1.23) (Mitochondrial NAD kinase) (NAD kinase domain-containing protein 1, mitochondrial)	0.015115	0.122865	0.35014	Q4G0N4	NADK2	442
HINT2_HUMAN	Histidine triad nucleotide-binding protein 2, mitochondrial (HINT-2) (EC 3.-.-.-) (HINT-3) (HIT-17kDa) (PKCI-1-related HIT protein)	0.0443608	0.00811709	0.0842485	Q9BX68	HINT2	163
RM43_HUMAN	39S ribosomal protein L43, mitochondrial (L43mt) (MRP-L43) (Mitochondrial large ribosomal subunit protein mL43) (Mitochondrial ribosomal protein bMRP36a)	0.044157	0.00451789	0.0648799	Q8N983	MRPL43	215
THIM_HUMAN	3-ketoacyl-CoA thiolase, mitochondrial (EC 2.3.1.16) (Acetyl-CoA acyltransferase) (Beta-ketothiolase) (Mitochondrial 3-oxoacyl-CoA thiolase) (T1)	0.0433992	0.0110444	0.098123	P42765	ACAA2	397
ECI1_HUMAN	Enoyl-CoA delta isomerase 1, mitochondrial (EC 5.3.3.8) (3,2-trans-enoyl-CoA isomerase) (Delta(3),Delta(2)-enoyl-CoA isomerase) (D3,D2-enoyl-CoA isomerase) (Dodecenoyl-CoA isomerase)	0.0430891	0.0107943	0.0966851	P42126	ECI1	302
F210A_HUMAN	Protein FAM210A	0.0428718	0.0146587	0.112051	Q96ND0	FAM210A	272
RT11_HUMAN	28S ribosomal protein S11, mitochondrial (MRP-S11) (S11mt) (Cervical cancer proto-oncogene 2 protein) (HCC-2) (Mitochondrial small ribosomal subunit protein uS11m)	0.0426833	0.00115929	0.0405456	P82912	MRPS11	194
ECHD2_HUMAN	Enoyl-CoA hydratase domain-containing protein 2, mitochondrial	0.0426107	0.00645492	0.0742751	Q86YB7	ECHDC2	292
SPRY4_HUMAN	SPRY domain-containing protein 4	0.0290783	0.0641655	0.248816	Q8WW59	SPRYD4	207
PUR8_HUMAN	Adenylosuccinate lyase (ADSL) (ASL) (EC 4.3.2.2) (Adenylosuccinase) (ASase)	-0.00091716	0.899366	0.954164	P30566	ADSL	484
NNTM_HUMAN	NAD(P) transhydrogenase, mitochondrial (EC 1.6.1.2) (Nicotinamide nucleotide transhydrogenase) (Pyridine nucleotide transhydrogenase)	0.0422932	0.0126165	0.105479	Q13423	NNT	1086
RT22_HUMAN	28S ribosomal protein S22, mitochondrial (MRP-S22) (S22mt) (Mitochondrial small ribosomal subunit protein mS22)	0.0268423	0.0598285	0.240633	P82650	MRPS22	360
THTR_HUMAN	Thiosulfate sulfurtransferase (EC 2.8.1.1) (Rhodanese)	0.0419528	0.0278499	0.155679	Q16762	TST	297
RM13_HUMAN	39S ribosomal protein L13, mitochondrial (L13mt) (MRP-L13) (Mitochondrial large ribosomal subunit protein uL13m)	0.0417377	0.00762161	0.0814211	Q9BYD1	MRPL13	178
DDX28_HUMAN	Probable ATP-dependent RNA helicase DDX28 (EC 3.6.4.13) (Mitochondrial DEAD box protein 28)	-0.00409425	0.836577	0.923126	Q9NUL7	DDX28	540
GCSH_HUMAN	Glycine cleavage system H protein, mitochondrial (Lipoic acid-containing protein)	0.041723	0.011595	0.100169	P23434	GCSH	173
ISCA1_HUMAN	Iron-sulfur cluster assembly 1 homolog, mitochondrial (HESB-like domain-containing protein 2) (Iron-sulfur assembly protein IscA) (hIscA)	0.014571	0.363423	0.622036	Q9BUE6	ISCA1	129
RM27_HUMAN	39S ribosomal protein L27, mitochondrial (L27mt) (MRP-L27) (Mitochondrial large ribosomal subunit protein bL27m)	0.0148054	0.419113	0.666321	Q9P0M9	MRPL27	148
RAF1_HUMAN	RAF proto-oncogene serine/threonine-protein kinase (EC 2.7.11.1) (Proto-oncogene c-RAF) (cRaf) (Raf-1)	-0.0480607	0.130613	0.361621	P04049	RAF1	648
CB047_HUMAN	m-AAA protease-interacting protein 1, mitochondrial (Matrix AAA peptidase-interacting protein 1)	0.0385753	0.0689781	0.257366	Q8WWC4	MAIP1	291
OXR1_HUMAN	Oxidation resistance protein 1	-0.00270262	0.758403	0.881184	Q8N573	OXR1	874
PROSC_HUMAN	Pyridoxal phosphate homeostasis protein (PLP homeostasis protein) (Proline synthase co-transcribed bacterial homolog protein)	0.000579786	0.9601	0.979909	O94903	PROSC	275
TRXR2_HUMAN	Thioredoxin reductase 2, mitochondrial (EC 1.8.1.9) (Selenoprotein Z) (SelZ) (TR-beta) (Thioredoxin reductase TR3)	0.0142917	0.543097	0.758882	Q9NNW7	TXNRD2	524
PCCB_HUMAN	Propionyl-CoA carboxylase beta chain, mitochondrial (PCCase subunit beta) (EC 6.4.1.3) (Propanoyl-CoA:carbon dioxide ligase subunit beta)	0.0412282	0.0130415	0.107183	P05166	PCCB	539
RT35_HUMAN	28S ribosomal protein S35, mitochondrial (MRP-S35) (S35mt) (28S ribosomal protein S28, mitochondrial) (MRP-S28) (S28mt) (Mitochondrial small ribosomal subunit protein mS35)	0.0164239	0.315565	0.582047	P82673	MRPS35	323
SYHM_HUMAN	Probable histidine--tRNA ligase, mitochondrial (EC 6.1.1.21) (Histidine--tRNA ligase-like) (Histidyl-tRNA synthetase) (HisRS)	0.00359839	0.748788	0.877392	P49590	HARS2	506
STAR7_HUMAN	StAR-related lipid transfer protein 7, mitochondrial (Gestational trophoblastic tumor protein 1) (START domain-containing protein 7) (StARD7)	-0.0235617	0.0687658	0.257314	Q9NQZ5	STARD7	370
L2HDH_HUMAN	L-2-hydroxyglutarate dehydrogenase, mitochondrial (EC 1.1.99.2) (Duranin)	0.0412076	0.0136395	0.107887	Q9H9P8	L2HGDH	463
CHCH1_HUMAN	Coiled-coil-helix-coiled-coil-helix domain-containing protein 1 (28S ribosomal protein S37, mitochondrial) (MRP-S37) (Mitochondrial small ribosomal subunit protein mS37) (Nuclear protein C2360)	0.0233137	0.183144	0.432849	Q96BP2	CHCHD1	118
RDH13_HUMAN	Retinol dehydrogenase 13 (EC 1.1.1.-) (Short chain dehydrogenase/reductase family 7C member 3)	0.041093	0.0184564	0.127105	Q8NBN7	RDH13	331
TIM21_HUMAN	Mitochondrial import inner membrane translocase subunit Tim21 (TIM21-like protein, mitochondrial)	0.0404503	0.00340618	0.0581202	Q9BVV7	TIMM21	248
MECR_HUMAN	Enoyl-[acyl-carrier-protein] reductase, mitochondrial (EC 1.3.1.104) (2-enoyl thioester reductase) (Nuclear receptor-binding factor 1) (HsNrbf-1) (NRBF-1)	0.0403544	0.0211195	0.135041	Q9BV79	MECR	373
SCPDL_HUMAN	Saccharopine dehydrogenase-like oxidoreductase (EC 1.-.-.-)	0.00996337	0.209346	0.464743	Q8NBX0	SCCPDH	429
MAOM_HUMAN	NAD-dependent malic enzyme, mitochondrial (NAD-ME) (EC 1.1.1.38) (Malic enzyme 2)	-0.0260987	0.152383	0.390542	P23368	ME2	584
MCCB_HUMAN	Methylcrotonoyl-CoA carboxylase beta chain, mitochondrial (MCCase subunit beta) (EC 6.4.1.4) (3-methylcrotonyl-CoA carboxylase 2) (3-methylcrotonyl-CoA carboxylase non-biotin-containing subunit) (3-methylcrotonyl-CoA:carbon dioxide ligase subunit beta)	0.0403417	0.00142082	0.0441362	Q9HCC0	MCCC2	563
RM24_HUMAN	39S ribosomal protein L24, mitochondrial (L24mt) (MRP-L24) (Mitochondrial large ribosomal subunit protein uL24m)	0.0328095	0.0686587	0.257314	Q96A35	MRPL24	216
RRFM_HUMAN	Ribosome-recycling factor, mitochondrial (RRF) (Ribosome-releasing factor, mitochondrial)	0.030252	0.0835385	0.285412	Q96E11	MRRF	262
IDH3G_HUMAN	Isocitrate dehydrogenase [NAD] subunit gamma, mitochondrial (EC 1.1.1.41) (Isocitric dehydrogenase subunit gamma) (NAD(+)-specific ICDH subunit gamma)	0.021201	0.0650827	0.251599	P51553	IDH3G	393
RT18B_HUMAN	28S ribosomal protein S18b, mitochondrial (MRP-S18-b) (Mrps18-b) (S18mt-b) (28S ribosomal protein S18-2, mitochondrial) (MRP-S18-2) (Mitochondrial small ribosomal subunit protein bS18b) (Mitochondrial small ribosomal subunit protein mS40)	0.0116965	0.43874	0.686314	Q9Y676	MRPS18B	258
ACACB_HUMAN	Acetyl-CoA carboxylase 2 (EC 6.4.1.2) (ACC-beta) [Includes: Biotin carboxylase (EC 6.3.4.14)]	-0.00854285	0.424945	0.67142	O00763	ACACB	2458
RT17_HUMAN	28S ribosomal protein S17, mitochondrial (MRP-S17) (S17mt) (Mitochondrial small ribosomal subunit protein uS17m)	0.0128365	0.514618	0.740482	Q9Y2R5	MRPS17	130
RM22_HUMAN	39S ribosomal protein L22, mitochondrial (L22mt) (MRP-L22) (39S ribosomal protein L25, mitochondrial) (L25mt) (MRP-L25) (Mitochondrial large ribosomal subunit protein uL22m)	0.0264193	0.0841821	0.287163	Q9NWU5	MRPL22	206
SPAT5_HUMAN	Spermatogenesis-associated protein 5 (ATPase family protein 2 homolog) (Spermatogenesis-associated factor protein)	-0.0105553	0.425988	0.671907	Q8NB90	SPATA5	893
RT09_HUMAN	28S ribosomal protein S9, mitochondrial (MRP-S9) (S9mt) (Mitochondrial small ribosomal subunit protein uS9m)	0.0252087	0.102832	0.318082	P82933	MRPS9	396
RM19_HUMAN	39S ribosomal protein L19, mitochondrial (L19mt) (MRP-L19) (39S ribosomal protein L15, mitochondrial) (L15mt) (MRP-L15) (Mitochondrial large ribosomal subunit protein bL19m)	0.0275661	0.0551862	0.228363	P49406	MRPL19	292
RM38_HUMAN	39S ribosomal protein L38, mitochondrial (L38mt) (MRP-L38) (Mitochondrial large ribosomal subunit protein mL38)	0.0134514	0.343453	0.607317	Q96DV4	MRPL38	380
RT33_HUMAN	28S ribosomal protein S33, mitochondrial (MRP-S33) (S33mt) (Mitochondrial small ribosomal subunit protein mS33)	0.0316034	0.296109	0.560725	Q9Y291	MRPS33	106
GSHR_HUMAN	Glutathione reductase, mitochondrial (GR) (GRase) (EC 1.8.1.7)	-0.0211325	0.151612	0.389479	P00390	GSR	522
ACS2L_HUMAN	Acetyl-coenzyme A synthetase 2-like, mitochondrial (EC 6.2.1.1) (Acetate--CoA ligase 2) (Acetyl-CoA synthetase 2) (AceCS2) (Acyl-CoA synthetase short-chain family member 1)	0.0399365	0.0383831	0.185356	Q9NUB1	ACSS1	689
SYPM_HUMAN	Probable proline--tRNA ligase, mitochondrial (EC 6.1.1.15) (Prolyl-tRNA synthetase) (ProRS)	0.00479005	0.731927	0.868791	Q7L3T8	PARS2	475
MIC26_HUMAN	MICOS complex subunit MIC26 (Apolipoprotein O) (MICOS complex subunit MIC23) (Protein FAM121B)	0.0399	0.0115695	0.100169	Q9BUR5	APOO	198
RM41_HUMAN	39S ribosomal protein L41, mitochondrial (L41mt) (MRP-L41) (39S ribosomal protein L27 homolog) (Bcl-2-interacting mitochondrial ribosomal protein L41) (Cell proliferation-inducing gene 3 protein) (MRP-L27 homolog) (Mitochondrial large ribosomal subunit protein mL41)	0.0305953	0.0671819	0.255875	Q8IXM3	MRPL41	137
ACOT2_HUMAN	Acyl-coenzyme A thioesterase 2, mitochondrial (Acyl-CoA thioesterase 2) (EC 3.1.2.2) (Acyl-coenzyme A thioester hydrolase 2a) (CTE-Ia) (Long-chain acyl-CoA thioesterase 2) (ZAP128)	0.0206018	0.45147	0.696772	P49753	ACOT2	483
FABD_HUMAN	Malonyl-CoA-acyl carrier protein transacylase, mitochondrial (MCT) (EC 2.3.1.39) (Mitochondrial malonyl CoA:ACP acyltransferase) (Mitochondrial malonyltransferase) ([Acyl-carrier-protein] malonyltransferase)	0.0397832	0.00354236	0.059012	Q8IVS2	MCAT	390
PPOX_HUMAN	Protoporphyrinogen oxidase (PPO) (EC 1.3.3.4)	0.0396753	0.0105694	0.0956925	P50336	PPOX	477
DCTP1_HUMAN	dCTP pyrophosphatase 1 (EC 3.6.1.12) (Deoxycytidine-triphosphatase 1) (dCTPase 1) (RS21C6) (XTP3-transactivated gene A protein)	0.0390068	0.00556445	0.0715824	Q9H773	DCTPP1	170
MIC13_HUMAN	MICOS complex subunit MIC13 (Protein P117)	0.0388576	0.00110762	0.0405456	Q5XKP0	MIC13	118
F162A_HUMAN	Protein FAM162A (E2-induced gene 5 protein) (Growth and transformation-dependent protein) (HGTD-P)	0.0388129	0.0206203	0.133605	Q96A26	FAM162A	154
TIM44_HUMAN	Mitochondrial import inner membrane translocase subunit TIM44	0.0387484	0.00448669	0.0646438	O43615	TIMM44	452
RM01_HUMAN	39S ribosomal protein L1, mitochondrial (L1mt) (MRP-L1) (Mitochondrial large ribosomal subunit protein uL1m)	0.0247879	0.0548648	0.227564	Q9BYD6	MRPL1	325
PPTC7_HUMAN	Protein phosphatase PTC7 homolog (EC 3.1.3.16) (T-cell activation protein phosphatase 2C) (TA-PP2C) (T-cell activation protein phosphatase 2C-like)	0.0129839	0.318419	0.584404	Q8NI37	PPTC7	304
ACSF2_HUMAN	Acyl-CoA synthetase family member 2, mitochondrial (EC 6.2.1.-)	0.0220505	0.112711	0.334694	Q96CM8	ACSF2	615
THIL_HUMAN	Acetyl-CoA acetyltransferase, mitochondrial (EC 2.3.1.9) (Acetoacetyl-CoA thiolase) (T2)	0.0386858	0.00315455	0.0566267	P24752	ACAT1	427
MCCA_HUMAN	Methylcrotonoyl-CoA carboxylase subunit alpha, mitochondrial (MCCase subunit alpha) (EC 6.4.1.4) (3-methylcrotonyl-CoA carboxylase 1) (3-methylcrotonyl-CoA carboxylase biotin-containing subunit) (3-methylcrotonyl-CoA:carbon dioxide ligase subunit alpha)	0.0383639	0.0024197	0.0527278	Q96RQ3	MCCC1	725
ECHD3_HUMAN	Enoyl-CoA hydratase domain-containing protein 3, mitochondrial	0.000139289	0.994847	0.99596	Q96DC8	ECHDC3	303
RM15_HUMAN	39S ribosomal protein L15, mitochondrial (L15mt) (MRP-L15) (Mitochondrial large ribosomal subunit protein uL15m)	0.0139976	0.220564	0.478568	Q9P015	MRPL15	296
PHS2_HUMAN	Pterin-4-alpha-carbinolamine dehydratase 2 (PHS 2) (EC 4.2.1.96) (4-alpha-hydroxy-tetrahydropterin dehydratase 2) (DcoH-like protein DCoHm) (Dimerization cofactor of hepatocyte nuclear factor 1 from muscle) (HNF-1-alpha dimerization cofactor)	0.0204453	0.0736003	0.268417	Q9H0N5	PCBD2	130
RT07_HUMAN	28S ribosomal protein S7, mitochondrial (MRP-S7) (S7mt) (Mitochondrial small ribosomal subunit protein uS7m) (bMRP-27a) (bMRP27a)	0.0119065	0.390581	0.644105	Q9Y2R9	MRPS7	242
3HIDH_HUMAN	3-hydroxyisobutyrate dehydrogenase, mitochondrial (HIBADH) (EC 1.1.1.31)	0.038219	0.00256466	0.0532158	P31937	HIBADH	336
TM14C_HUMAN	Transmembrane protein 14C	0.0280849	0.417647	0.665118	Q9P0S9	TMEM14C	112
AT2L2_HUMAN	5-phosphohydroxy-L-lysine phospho-lyase (EC 4.2.3.134) (Alanine--glyoxylate aminotransferase 2-like 2)	0.0161488	0.357078	0.616907	Q8IUZ5	PHYKPL	450
SIR5_HUMAN	NAD-dependent protein deacylase sirtuin-5, mitochondrial (EC 3.5.1.-) (Regulatory protein SIR2 homolog 5) (SIR2-like protein 5)	0.0379283	0.0115485	0.100169	Q9NXA8	SIRT5	310
ALDH2_HUMAN	Aldehyde dehydrogenase, mitochondrial (EC 1.2.1.3) (ALDH class 2) (ALDH-E2) (ALDHI)	0.0377491	0.00544506	0.0705602	P05091	ALDH2	517
COQ6_HUMAN	Ubiquinone biosynthesis monooxygenase COQ6, mitochondrial (EC 1.14.13.-) (Coenzyme Q10 monooxygenase 6)	0.0376317	0.0280669	0.155992	Q9Y2Z9	COQ6	468
RT16_HUMAN	28S ribosomal protein S16, mitochondrial (MRP-S16) (S16mt) (Mitochondrial small ribosomal subunit protein bS16m)	0.0198193	0.27548	0.536505	Q9Y3D3	MRPS16	137
AOFB_HUMAN	Amine oxidase [flavin-containing] B (EC 1.4.3.4) (Monoamine oxidase type B) (MAO-B)	0.0375628	0.00148921	0.0446763	P27338	MAOB	520
NB5R1_HUMAN	NADH-cytochrome b5 reductase 1 (b5R.1) (EC 1.6.2.2) (Humb5R2) (NAD(P)H:quinone oxidoreductase type 3 polypeptide A2)	0.0130482	0.145818	0.38085	Q9UHQ9	CYB5R1	305
RT36_HUMAN	28S ribosomal protein S36, mitochondrial (MRP-S36) (S36mt)	0.0374018	0.00465389	0.0659678	P82909	MRPS36	103
RM40_HUMAN	39S ribosomal protein L40, mitochondrial (L40mt) (MRP-L40) (Mitochondrial large ribosomal subunit protein mL40) (Nuclear localization signal-containing protein deleted in velocardiofacial syndrome) (Up-regulated in metastasis)	0.0200598	0.187419	0.438982	Q9NQ50	MRPL40	206
RM20_HUMAN	39S ribosomal protein L20, mitochondrial (L20mt) (MRP-L20) (Mitochondrial large ribosomal subunit protein bL20m)	0.0168297	0.311063	0.576875	Q9BYC9	MRPL20	149
MUTA_HUMAN	Methylmalonyl-CoA mutase, mitochondrial (MCM) (EC 5.4.99.2) (Methylmalonyl-CoA isomerase)	0.0372191	0.00422277	0.0622752	P22033	MUT	750
PTCD3_HUMAN	Pentatricopeptide repeat domain-containing protein 3, mitochondrial (28S ribosomal protein S39, mitochondrial) (MRP-S39) (Mitochondrial small ribosomal subunit protein mS39) (Transformation-related gene 15 protein) (TRG-15)	0.020783	0.101942	0.317633	Q96EY7	PTCD3	689
RM49_HUMAN	39S ribosomal protein L49, mitochondrial (L49mt) (MRP-L49) (Mitochondrial large ribosomal subunit protein mL49) (Neighbor of FAU) (NOF) (Protein NOF1)	0.0257002	0.153877	0.391489	Q13405	MRPL49	166
RT05_HUMAN	28S ribosomal protein S5, mitochondrial (MRP-S5) (S5mt) (Mitochondrial small ribosomal subunit protein uS5m)	0.0264132	0.121156	0.348662	P82675	MRPS5	430
IF2M_HUMAN	Translation initiation factor IF-2, mitochondrial (IF-2(Mt)) (IF-2Mt) (IF2(mt))	0.0214158	0.140603	0.374374	P46199	MTIF2	727
RM09_HUMAN	39S ribosomal protein L9, mitochondrial (L9mt) (MRP-L9) (Mitochondrial large ribosomal subunit protein bL9m)	0.0224643	0.101138	0.3167	Q9BYD2	MRPL9	267
G45IP_HUMAN	Growth arrest and DNA damage-inducible proteins-interacting protein 1 (39S ribosomal protein L59, mitochondrial) (MRP-L59) (CKII beta-associating protein) (CR6-interacting factor 1) (CRIF1) (Mitochondrial large ribosomal subunit protein mL64) (Papillomavirus L2-interacting nuclear protein 1) (PLINP) (PLINP-1) (p53-responsive gene 6 protein)	0.00938791	0.483105	0.716517	Q8TAE8	GADD45GIP1	222
GPX4_HUMAN	Phospholipid hydroperoxide glutathione peroxidase, mitochondrial (PHGPx) (EC 1.11.1.12) (Glutathione peroxidase 4) (GPx-4) (GSHPx-4)	-0.000538851	0.944521	0.973278	P36969	GPX4	197
RT31_HUMAN	28S ribosomal protein S31, mitochondrial (MRP-S31) (S31mt) (Imogen 38) (Mitochondrial small ribosomal subunit protein mS31)	0.0370165	0.048996	0.211431	Q92665	MRPS31	395
CLPP_HUMAN	ATP-dependent Clp protease proteolytic subunit, mitochondrial (EC 3.4.21.92) (Endopeptidase Clp)	0.0240942	0.0708067	0.261922	Q16740	CLPP	277
RT30_HUMAN	39S ribosomal protein S30, mitochondrial (MRP-S30) (S30mt) (Mitochondrial large ribosomal subunit protein mL65) (Mitochondrial large ribosomal subunit protein mS30) (Programmed cell death protein 9)	0.0368669	0.010341	0.094607	Q9NP92	MRPS30	439
MMAB_HUMAN	Cob(I)yrinic acid a,c-diamide adenosyltransferase, mitochondrial (EC 2.5.1.17) (Cob(I)alamin adenosyltransferase) (Methylmalonic aciduria type B protein)	0.0440159	0.0855448	0.290454	Q96EY8	MMAB	250
RM02_HUMAN	39S ribosomal protein L2, mitochondrial (L2mt) (MRP-L2) (Mitochondrial large ribosomal subunit protein uL2m)	0.019137	0.114271	0.337137	Q5T653	MRPL2	305
TNG2_HUMAN	Transport and Golgi organization protein 2 homolog	0.023825	0.314344	0.581184	Q6ICL3	TANGO2	276
PRDX3_HUMAN	Thioredoxin-dependent peroxide reductase, mitochondrial (EC 1.11.1.15) (Antioxidant protein 1) (AOP-1) (HBC189) (Peroxiredoxin III) (Prx-III) (Peroxiredoxin-3) (Protein MER5 homolog)	0.0365488	0.00117991	0.0405456	P30048	PRDX3	256
TACO1_HUMAN	Translational activator of cytochrome c oxidase 1 (Coiled-coil domain-containing protein 44) (Translational activator of mitochondrially-encoded cytochrome c oxidase I)	0.0263241	0.0689836	0.257366	Q9BSH4	TACO1	297
RM50_HUMAN	39S ribosomal protein L50, mitochondrial (L50mt) (MRP-L50) (Mitochondrial large ribosomal subunit protein mL50)	0.0338908	0.0714254	0.263237	Q8N5N7	MRPL50	158
ACSL1_HUMAN	Long-chain-fatty-acid--CoA ligase 1 (EC 6.2.1.3) (Acyl-CoA synthetase 1) (ACS1) (Long-chain acyl-CoA synthetase 1) (LACS 1) (Long-chain acyl-CoA synthetase 2) (LACS 2) (Long-chain fatty acid-CoA ligase 2) (Palmitoyl-CoA ligase 1) (Palmitoyl-CoA ligase 2)	0.036424	0.0241822	0.143904	P33121	ACSL1	698
ODO1_HUMAN	2-oxoglutarate dehydrogenase, mitochondrial (EC 1.2.4.2) (2-oxoglutarate dehydrogenase complex component E1) (OGDC-E1) (Alpha-ketoglutarate dehydrogenase)	0.0362502	0.00484756	0.0676188	Q02218	OGDH	1023
FAKD2_HUMAN	FAST kinase domain-containing protein 2, mitochondrial	0.0229582	0.0971242	0.310061	Q9NYY8	FASTKD2	710
ABHDB_HUMAN	Protein ABHD11 (EC 3.-.-.-) (Alpha/beta hydrolase domain-containing protein 11) (Abhydrolase domain-containing protein 11) (Williams-Beuren syndrome chromosomal region 21 protein)	0.035065	0.0457441	0.20285	Q8NFV4	ABHD11	315
BPL1_HUMAN	Biotin--protein ligase (EC 6.3.4.-) (Biotin apo-protein ligase) [Includes: Biotin--[methylmalonyl-CoA-carboxytransferase] ligase (EC 6.3.4.9); Biotin--[propionyl-CoA-carboxylase [ATP-hydrolyzing]] ligase (EC 6.3.4.10) (Holocarboxylase synthetase) (HCS); Biotin--[methylcrotonoyl-CoA-carboxylase] ligase (EC 6.3.4.11); Biotin--[acetyl-CoA-carboxylase] ligase (EC 6.3.4.15)]	-0.0130768	0.213719	0.470634	P50747	HLCS	726
PTH2_HUMAN	Peptidyl-tRNA hydrolase 2, mitochondrial (PTH 2) (EC 3.1.1.29) (Bcl-2 inhibitor of transcription 1)	-0.01019	0.559615	0.76762	Q9Y3E5	PTRH2	179
SFXN1_HUMAN	Sideroflexin-1 (Tricarboxylate carrier protein) (TCC)	0.0064864	0.563223	0.769395	Q9H9B4	SFXN1	322
RM14_HUMAN	39S ribosomal protein L14, mitochondrial (L14mt) (MRP-L14) (39S ribosomal protein L32, mitochondrial) (L32mt) (MRP-L32) (Mitochondrial large ribosomal subunit protein uL14m)	0.00895459	0.689395	0.845638	Q6P1L8	MRPL14	145
CQ10A_HUMAN	Coenzyme Q-binding protein COQ10 homolog A, mitochondrial	0.0348772	0.0229522	0.140519	Q96MF6	COQ10A	247
RT10_HUMAN	28S ribosomal protein S10, mitochondrial (MRP-S10) (S10mt) (Mitochondrial small ribosomal subunit protein uS10m)	0.0161914	0.351081	0.611182	P82664	MRPS10	201
MPPB_HUMAN	Mitochondrial-processing peptidase subunit beta (EC 3.4.24.64) (Beta-MPP) (P-52)	-0.00021576	0.981637	0.989544	O75439	PMPCB	489
SSDH_HUMAN	Succinate-semialdehyde dehydrogenase, mitochondrial (EC 1.2.1.24) (Aldehyde dehydrogenase family 5 member A1) (NAD(+)-dependent succinic semialdehyde dehydrogenase)	0.0310304	0.0527131	0.222225	P51649	ALDH5A1	535
LACTB_HUMAN	Serine beta-lactamase-like protein LACTB, mitochondrial (EC 3.4.-.-)	0.0348557	0.00189311	0.0474554	P83111	LACTB	547
NFU1_HUMAN	NFU1 iron-sulfur cluster scaffold homolog, mitochondrial (HIRA-interacting protein 5)	0.0219996	0.121865	0.349782	Q9UMS0	NFU1	254
RM28_HUMAN	39S ribosomal protein L28, mitochondrial (L28mt) (MRP-L28) (Melanoma antigen p15) (Melanoma-associated antigen recognized by T-lymphocytes) (Mitochondrial large ribosomal subunit protein bL28m)	0.0245173	0.1292	0.359096	Q13084	MRPL28	256
ATIF1_HUMAN	ATPase inhibitor, mitochondrial (Inhibitor of F(1)F(o)-ATPase) (IF(1)) (IF1)	0.0603923	0.101857	0.317633	Q9UII2	ATPIF1	106
PDE12_HUMAN	2',5'-phosphodiesterase 12 (2'-PDE) (2-PDE) (EC 3.1.4.-) (Mitochondrial deadenylase) (EC 3.1.13.4)	0.00387294	0.747195	0.876933	Q6L8Q7	PDE12	609
RM23_HUMAN	39S ribosomal protein L23, mitochondrial (L23mt) (MRP-L23) (L23 mitochondrial-related protein) (Mitochondrial large ribosomal subunit protein uL23m) (Ribosomal protein L23-like)	0.0299969	0.18322	0.432849	Q16540	MRPL23	153
RT23_HUMAN	28S ribosomal protein S23, mitochondrial (MRP-S23) (S23mt) (Mitochondrial small ribosomal subunit protein mS23)	0.0362619	0.0503153	0.215221	Q9Y3D9	MRPS23	190
KAD2_HUMAN	Adenylate kinase 2, mitochondrial (AK 2) (EC 2.7.4.3) (ATP-AMP transphosphorylase 2) (ATP:AMP phosphotransferase) (Adenylate monophosphate kinase) [Cleaved into: Adenylate kinase 2, mitochondrial, N-terminally processed]	0.0343523	0.0196719	0.131346	P54819	AK2	239
ATD3B_HUMAN	ATPase family AAA domain-containing protein 3B (AAA-TOB3)	0.033977	0.0141195	0.110567	Q5T9A4	ATAD3B	648
ATP5S_HUMAN	ATP synthase subunit s, mitochondrial (ATP synthase-coupling factor B) (FB) (Mitochondrial ATP synthase regulatory component factor B)	0.0338417	0.0132445	0.107339	Q99766	ATP5S	215
FAHD1_HUMAN	Acylpyruvase FAHD1, mitochondrial (EC 3.7.1.5) (Fumarylacetoacetate hydrolase domain-containing protein 1) (FAH domain-containing protein 1) (Oxaloacetate decarboxylase) (OAA decarboxylase) (EC 4.1.1.3) (YisK-like protein)	0.0337214	0.0205038	0.133182	Q6P587	FAHD1	224
FMT_HUMAN	Methionyl-tRNA formyltransferase, mitochondrial (MtFMT) (EC 2.1.2.9)	-0.0132423	0.45614	0.700523	Q96DP5	MTFMT	389
RM44_HUMAN	39S ribosomal protein L44, mitochondrial (L44mt) (MRP-L44) (EC 3.1.26.-) (Mitochondrial large ribosomal subunit protein mL44)	0.0157752	0.204095	0.459135	Q9H9J2	MRPL44	332
RM39_HUMAN	39S ribosomal protein L39, mitochondrial (L39mt) (MRP-L39) (39S ribosomal protein L5, mitochondrial) (L5mt) (MRP-L5) (Mitochondrial large ribosomal subunit protein mL39)	0.0244753	0.0989577	0.313402	Q9NYK5	MRPL39	338
CS012_HUMAN	Protein C19orf12	-0.01674	0.494755	0.725054	Q9NSK7	C19orf12	152
BCKD_HUMAN	[3-methyl-2-oxobutanoate dehydrogenase [lipoamide]] kinase, mitochondrial (EC 2.7.11.4) (Branched-chain alpha-ketoacid dehydrogenase kinase) (BCKD-kinase) (BCKDHKIN)	0.0168687	0.4656	0.706628	O14874	BCKDK	412
SUCB2_HUMAN	Succinate--CoA ligase [GDP-forming] subunit beta, mitochondrial (EC 6.2.1.4) (GTP-specific succinyl-CoA synthetase subunit beta) (G-SCS) (GTPSCS) (Succinyl-CoA synthetase beta-G chain) (SCS-betaG)	0.0254144	0.348346	0.609529	Q96I99	SUCLG2	432
MIPEP_HUMAN	Mitochondrial intermediate peptidase (MIP) (EC 3.4.24.59)	0.0334667	0.0173083	0.123269	Q99797	MIPEP	713
DLDH_HUMAN	Dihydrolipoyl dehydrogenase, mitochondrial (EC 1.8.1.4) (Dihydrolipoamide dehydrogenase) (Glycine cleavage system L protein)	0.0332864	0.00161645	0.0453398	P09622	DLD	509
COXM1_HUMAN	COX assembly mitochondrial protein homolog (Cmc1p)	-0.0419116	0.275278	0.536505	Q7Z7K0	CMC1	106
ODPX_HUMAN	Pyruvate dehydrogenase protein X component, mitochondrial (Dihydrolipoamide dehydrogenase-binding protein of pyruvate dehydrogenase complex) (E3-binding protein) (E3BP) (Lipoyl-containing pyruvate dehydrogenase complex component X) (proX)	0.0332716	0.00269678	0.0532158	O00330	PDHX	501
RM03_HUMAN	39S ribosomal protein L3, mitochondrial (L3mt) (MRP-L3) (Mitochondrial large ribosomal subunit protein uL3m)	0.00896452	0.694675	0.849065	P09001	MRPL3	348
T126A_HUMAN	Transmembrane protein 126A	0.0330853	0.009591	0.0911495	Q9H061	TMEM126A	195
RM48_HUMAN	39S ribosomal protein L48, mitochondrial (L48mt) (MRP-L48) (Mitochondrial large ribosomal subunit protein mL48)	0.0200795	0.349781	0.610004	Q96GC5	MRPL48	212
PCCA_HUMAN	Propionyl-CoA carboxylase alpha chain, mitochondrial (PCCase subunit alpha) (EC 6.4.1.3) (Propanoyl-CoA:carbon dioxide ligase subunit alpha)	0.0328697	0.0133912	0.107551	P05165	PCCA	728
ICT1_HUMAN	Peptidyl-tRNA hydrolase ICT1, mitochondrial (EC 3.1.1.29) (39S ribosomal protein L58, mitochondrial) (MRP-L58) (Digestion substraction 1) (DS-1) (Immature colon carcinoma transcript 1 protein) (Mitochondrial large ribosomal subunit protein mL62)	0.0188182	0.122608	0.35014	Q14197	MRPL58	206
NFS1_HUMAN	Cysteine desulfurase, mitochondrial (EC 2.8.1.7)	0.00742346	0.504343	0.733204	Q9Y697	NFS1	457
DDAH1_HUMAN	N(G),N(G)-dimethylarginine dimethylaminohydrolase 1 (DDAH-1) (Dimethylarginine dimethylaminohydrolase 1) (EC 3.5.3.18) (DDAHI) (Dimethylargininase-1)	0.00720664	0.687756	0.844275	O94760	DDAH1	285
RT28_HUMAN	28S ribosomal protein S28, mitochondrial (MRP-S28) (S28mt) (28S ribosomal protein S35, mitochondrial) (MRP-S35) (S35mt) (Mitochondrial small ribosomal subunit protein bS1m)	0.0202739	0.305698	0.571472	Q9Y2Q9	MRPS28	187
RT21_HUMAN	28S ribosomal protein S21, mitochondrial (MRP-S21) (S21mt) (Mitochondrial small ribosomal subunit protein bS21m)	0.0136641	0.499975	0.730207	P82921	MRPS21	87
AIFM1_HUMAN	Apoptosis-inducing factor 1, mitochondrial (EC 1.1.1.-) (Programmed cell death protein 8)	0.0328568	0.00767664	0.0814691	O95831	AIFM1	613
GCP60_HUMAN	Golgi resident protein GCP60 (Acyl-CoA-binding domain-containing protein 3) (Golgi complex-associated protein 1) (GOCAP1) (Golgi phosphoprotein 1) (GOLPH1) (PBR- and PKA-associated protein 7) (Peripheral benzodiazepine receptor-associated protein PAP7) [Cleaved into: Golgi resident protein GCP60, N-terminally processed]	-0.018276	0.239749	0.499401	Q9H3P7	ACBD3	528
ABHDA_HUMAN	Mycophenolic acid acyl-glucuronide esterase, mitochondrial (EC 3.1.1.93) (Alpha/beta hydrolase domain-containing protein 10) (Abhydrolase domain-containing protein 10)	0.0325833	0.0571842	0.234081	Q9NUJ1	ABHD10	306
DEFM_HUMAN	Peptide deformylase, mitochondrial (EC 3.5.1.88) (Polypeptide deformylase)	-0.00213719	0.889366	0.950309	Q9HBH1	PDF	243
RM37_HUMAN	39S ribosomal protein L37, mitochondrial (L37mt) (MRP-L37) (39S ribosomal protein L2, mitochondrial) (L2mt) (MRP-L2) (Mitochondrial large ribosomal subunit protein mL37)	0.0258392	0.0965493	0.308901	Q9BZE1	MRPL37	423
RT06_HUMAN	28S ribosomal protein S6, mitochondrial (MRP-S6) (S6mt) (Mitochondrial small ribosomal subunit protein bS6m)	0.00780526	0.611063	0.796965	P82932	MRPS6	125
NNRD_HUMAN	ATP-dependent (S)-NAD(P)H-hydrate dehydratase (EC 4.2.1.93) (ATP-dependent NAD(P)HX dehydratase) (Carbohydrate kinase domain-containing protein) (NAD(P)HX dehydratase)	-0.0118802	0.230446	0.489576	Q8IW45	NAXD	347
ISCA2_HUMAN	Iron-sulfur cluster assembly 2 homolog, mitochondrial (HESB-like domain-containing protein 1)	0.0135097	0.368307	0.626385	Q86U28	ISCA2	154
IF3M_HUMAN	Translation initiation factor IF-3, mitochondrial (IF-3(Mt)) (IF-3Mt) (IF3(mt)) (IF3mt)	0.0306885	0.110642	0.331416	Q9H2K0	MTIF3	278
PUR9_HUMAN	Bifunctional purine biosynthesis protein PURH [Cleaved into: Bifunctional purine biosynthesis protein PURH, N-terminally processed] [Includes: Phosphoribosylaminoimidazolecarboxamide formyltransferase (EC 2.1.2.3) (5-aminoimidazole-4-carboxamide ribonucleotide formyltransferase) (AICAR transformylase); IMP cyclohydrolase (EC 3.5.4.10) (ATIC) (IMP synthase) (Inosinicase)]	-0.0141963	0.269821	0.530885	P31939	ATIC	592
FUND2_HUMAN	FUN14 domain-containing protein 2 (Cervical cancer proto-oncogene 3 protein) (HCC-3) (Hepatitis C virus core-binding protein 6)	-0.0154191	0.256892	0.518041	Q9BWH2	FUNDC2	189
ECHB_HUMAN	Trifunctional enzyme subunit beta, mitochondrial (TP-beta) [Includes: 3-ketoacyl-CoA thiolase (EC 2.3.1.16) (Acetyl-CoA acyltransferase) (Beta-ketothiolase)]	0.0327089	0.0303738	0.161864	P55084	HADHB	474
HDDC2_HUMAN	HD domain-containing protein 2 (Hepatitis C virus NS5A-transactivated protein 2) (HCV NS5A-transactivated protein 2)	0.00801091	0.514891	0.740631	Q7Z4H3	HDDC2	204
BPHL_HUMAN	Valacyclovir hydrolase (VACVase) (Valacyclovirase) (EC 3.1.-.-) (Biphenyl hydrolase-like protein) (Biphenyl hydrolase-related protein) (Bph-rp) (Breast epithelial mucin-associated antigen) (MCNAA)	0.0384813	0.0876038	0.293577	Q86WA6	BPHL	291
NMNA3_HUMAN	Nicotinamide/nicotinic acid mononucleotide adenylyltransferase 3 (NMN/NaMN adenylyltransferase 3) (Nicotinamide-nucleotide adenylyltransferase 3) (NMN adenylyltransferase 3) (Nicotinate-nucleotide adenylyltransferase 3) (NaMN adenylyltransferase 3) (EC 2.7.7.18) (Pyridine nucleotide adenylyltransferase 3) (PNAT-3) (EC 2.7.7.1)	0.0299563	0.0584009	0.237288	Q96T66	NMNAT3	252
SUCHY_HUMAN	Succinate--hydroxymethylglutarate CoA-transferase (EC 2.8.3.13) (Dermal papilla-derived protein 13) (SuccinylCoA:glutarate-CoA transferase)	-0.00232932	0.920497	0.964079	Q9HAC7	SUGCT	445
KAD4_HUMAN	Adenylate kinase 4, mitochondrial (AK 4) (EC 2.7.4.10) (EC 2.7.4.6) (Adenylate kinase 3-like) (GTP:AMP phosphotransferase AK4)	-0.0870385	0.0572819	0.234237	P27144	AK4	223
RM46_HUMAN	39S ribosomal protein L46, mitochondrial (L46mt) (MRP-L46) (Mitochondrial large ribosomal subunit protein mL46) (P2ECSL)	0.0216809	0.169972	0.41337	Q9H2W6	MRPL46	279
PDP1_HUMAN	[Pyruvate dehydrogenase [acetyl-transferring]]-phosphatase 1, mitochondrial (PDP 1) (EC 3.1.3.43) (Protein phosphatase 2C) (Pyruvate dehydrogenase phosphatase catalytic subunit 1) (PDPC 1)	0.0326209	0.0118533	0.101999	Q9P0J1	PDP1	537
RT29_HUMAN	28S ribosomal protein S29, mitochondrial (MRP-S29) (S29mt) (Death-associated protein 3) (DAP-3) (Ionizing radiation resistance conferring protein) (Mitochondrial small ribosomal subunit protein mS29)	0.0201877	0.102577	0.318082	P51398	DAP3	398
LETM1_HUMAN	LETM1 and EF-hand domain-containing protein 1, mitochondrial (Leucine zipper-EF-hand-containing transmembrane protein 1)	0.0324656	0.0103036	0.094607	O95202	LETM1	739
OAT_HUMAN	Ornithine aminotransferase, mitochondrial (EC 2.6.1.13) (Ornithine delta-aminotransferase) (Ornithine--oxo-acid aminotransferase) [Cleaved into: Ornithine aminotransferase, hepatic form; Ornithine aminotransferase, renal form]	0.00453769	0.813254	0.912645	P04181	OAT	439
CISD1_HUMAN	CDGSH iron-sulfur domain-containing protein 1 (MitoNEET)	0.0324062	0.0316046	0.165782	Q9NZ45	CISD1	108
NUCG_HUMAN	Endonuclease G, mitochondrial (Endo G) (EC 3.1.30.-)	0.0336454	0.073256	0.267831	Q14249	ENDOG	297
HCD2_HUMAN	3-hydroxyacyl-CoA dehydrogenase type-2 (EC 1.1.1.35) (17-beta-hydroxysteroid dehydrogenase 10) (17-beta-HSD 10) (EC 1.1.1.51) (3-hydroxy-2-methylbutyryl-CoA dehydrogenase) (EC 1.1.1.178) (3-hydroxyacyl-CoA dehydrogenase type II) (Endoplasmic reticulum-associated amyloid beta-peptide-binding protein) (Mitochondrial ribonuclease P protein 2) (Mitochondrial RNase P protein 2) (Short chain dehydrogen…	0.0320276	0.00747507	0.0806424	Q99714	HSD17B10	261
LONM_HUMAN	Lon protease homolog, mitochondrial (EC 3.4.21.-) (LONHs) (Lon protease-like protein) (LONP) (Mitochondrial ATP-dependent protease Lon) (Serine protease 15)	0.0132407	0.248851	0.510283	P36776	LONP1	959
RM54_HUMAN	39S ribosomal protein L54, mitochondrial (L54mt) (MRP-L54) (Mitochondrial large ribosomal subunit protein mL54)	0.0355989	0.101139	0.3167	Q6P161	MRPL54	138
PDK1_HUMAN	[Pyruvate dehydrogenase (acetyl-transferring)] kinase isozyme 1, mitochondrial (EC 2.7.11.2) (Pyruvate dehydrogenase kinase isoform 1) (PDH kinase 1)	0.0318262	0.0403538	0.188835	Q15118	PDK1	436
HMGCL_HUMAN	Hydroxymethylglutaryl-CoA lyase, mitochondrial (HL) (HMG-CoA lyase) (EC 4.1.3.4) (3-hydroxy-3-methylglutarate-CoA lyase)	0.0203763	0.104318	0.32109	P35914	HMGCL	325
MSRB2_HUMAN	Methionine-R-sulfoxide reductase B2, mitochondrial (MsrB2) (EC 1.8.4.-)	0.00803457	0.576758	0.776576	Q9Y3D2	MSRB2	182
GPDM_HUMAN	Glycerol-3-phosphate dehydrogenase, mitochondrial (GPD-M) (GPDH-M) (EC 1.1.5.3) (mtGPD)	-0.018332	0.106117	0.324801	P43304	GPD2	727
THTM_HUMAN	3-mercaptopyruvate sulfurtransferase (MST) (EC 2.8.1.2)	0.0331854	0.0641922	0.248816	P25325	MPST	297
PREP_HUMAN	Presequence protease, mitochondrial (hPreP) (EC 3.4.24.-) (Pitrilysin metalloproteinase 1) (Metalloprotease 1) (hMP1)	0.0245516	0.127956	0.357497	Q5JRX3	PITRM1	1037
MRRP1_HUMAN	Mitochondrial ribonuclease P protein 1 (Mitochondrial RNase P protein 1) (EC 2.1.1.-) (HBV pre-S2 trans-regulated protein 2) (RNA (guanine-9-)-methyltransferase domain-containing protein 1) (Renal carcinoma antigen NY-REN-49) (tRNA methyltransferase 10 homolog C)	0.0316707	0.012524	0.105087	Q7L0Y3	TRMT10C	403
HCDH_HUMAN	Hydroxyacyl-coenzyme A dehydrogenase, mitochondrial (HCDH) (EC 1.1.1.35) (Medium and short-chain L-3-hydroxyacyl-coenzyme A dehydrogenase) (Short-chain 3-hydroxyacyl-CoA dehydrogenase)	0.0316536	0.0110285	0.098123	Q16836	HADH	314
RM11_HUMAN	39S ribosomal protein L11, mitochondrial (L11mt) (MRP-L11) (Mitochondrial large ribosomal subunit protein uL11m)	0.0250528	0.0914747	0.298999	Q9Y3B7	MRPL11	192
CG055_HUMAN	Protein FMC1 homolog (ATP synthase assembly factor FMC1, mitochondrial) (Formation of mitochondrial complex V assembly factor 1 homolog)	-0.01161	0.782164	0.893318	Q96HJ9	FMC1	113
MAON_HUMAN	NADP-dependent malic enzyme, mitochondrial (NADP-ME) (EC 1.1.1.40) (Malic enzyme 3)	0.0214665	0.412799	0.660841	Q16798	ME3	604
RT27_HUMAN	28S ribosomal protein S27, mitochondrial (MRP-S27) (S27mt) (Mitochondrial small ribosomal subunit protein mS27)	0.0315435	0.0452285	0.201952	Q92552	MRPS27	414
LACE1_HUMAN	AFG1-like ATPase (Lactation elevated protein 1) (Protein AFG1 homolog)	0.0110193	0.778314	0.89078	Q8WV93	AFG1L	481
SRAC1_HUMAN	Protein SERAC1 (Serine active site-containing protein 1)	-0.0155341	0.592669	0.787322	Q96JX3	SERAC1	654
NLTP_HUMAN	Non-specific lipid-transfer protein (NSL-TP) (EC 2.3.1.176) (Propanoyl-CoA C-acyltransferase) (SCP-chi) (SCPX) (Sterol carrier protein 2) (SCP-2) (Sterol carrier protein X) (SCP-X)	0.00341318	0.787558	0.89644	P22307	SCP2	547
COASY_HUMAN	Bifunctional coenzyme A synthase (CoA synthase) (NBP) (POV-2) [Includes: Phosphopantetheine adenylyltransferase (EC 2.7.7.3) (Dephospho-CoA pyrophosphorylase) (Pantetheine-phosphate adenylyltransferase) (PPAT); Dephospho-CoA kinase (DPCK) (EC 2.7.1.24) (Dephosphocoenzyme A kinase) (DPCOAK)]	-0.00717905	0.505973	0.734663	Q13057	COASY	564
GATA_HUMAN	Glutamyl-tRNA(Gln) amidotransferase subunit A, mitochondrial (Glu-AdT subunit A) (EC 6.3.5.7) (Glutaminyl-tRNA synthase-like protein 1)	0.0302844	0.219704	0.477997	Q9H0R6	QRSL1	528
MIC60_HUMAN	MICOS complex subunit MIC60 (Cell proliferation-inducing gene 4/52 protein) (Mitochondrial inner membrane protein) (Mitofilin) (p87/89)	0.0310209	0.00418547	0.0622752	Q16891	IMMT	758
CN159_HUMAN	UPF0317 protein C14orf159, mitochondrial	0.0669619	0.135187	0.369035	Q7Z3D6	C14orf159	616
AGK_HUMAN	Acylglycerol kinase, mitochondrial (hAGK) (EC 2.7.1.107) (EC 2.7.1.94) (Multiple substrate lipid kinase) (HsMuLK) (MuLK) (Multi-substrate lipid kinase)	0.00412163	0.8754	0.94092	Q53H12	AGK	422
AMACR_HUMAN	Alpha-methylacyl-CoA racemase (EC 5.1.99.4) (2-methylacyl-CoA racemase)	0.0458902	0.21223	0.468532	Q9UHK6	AMACR	382
SYWM_HUMAN	Tryptophan--tRNA ligase, mitochondrial (EC 6.1.1.2) ((Mt)TrpRS) (Tryptophanyl-tRNA synthetase) (TrpRS)	0.0239274	0.1656	0.407259	Q9UGM6	WARS2	360
RM10_HUMAN	39S ribosomal protein L10, mitochondrial (L10mt) (MRP-L10) (39S ribosomal protein L8, mitochondrial) (L8mt) (MRP-L8) (Mitochondrial large ribosomal subunit protein uL10m)	0.0222942	0.254451	0.515889	Q7Z7H8	MRPL10	261
PDPR_HUMAN	Pyruvate dehydrogenase phosphatase regulatory subunit, mitochondrial (PDPr)	0.0304601	0.0159773	0.117115	Q8NCN5	PDPR	879
TMLH_HUMAN	Trimethyllysine dioxygenase, mitochondrial (EC 1.14.11.8) (Epsilon-trimethyllysine 2-oxoglutarate dioxygenase) (Epsilon-trimethyllysine hydroxylase) (TML hydroxylase) (TML-alpha-ketoglutarate dioxygenase) (TML dioxygenase) (TMLD)	0.016048	0.357327	0.616907	Q9NVH6	TMLHE	421
RM21_HUMAN	39S ribosomal protein L21, mitochondrial (L21mt) (MRP-L21) (Mitochondrial large ribosomal subunit protein bL21m)	0.0219195	0.245076	0.505382	Q7Z2W9	MRPL21	205
B2L13_HUMAN	Bcl-2-like protein 13 (Bcl2-L-13) (Bcl-rambo) (Protein Mil1)	0.00146579	0.812075	0.911555	Q9BXK5	BCL2L13	485
VDAC3_HUMAN	Voltage-dependent anion-selective channel protein 3 (VDAC-3) (hVDAC3) (Outer mitochondrial membrane protein porin 3)	0.0297606	0.0119892	0.102564	Q9Y277	VDAC3	283
RM32_HUMAN	39S ribosomal protein L32, mitochondrial (L32mt) (MRP-L32) (Mitochondrial large ribosomal subunit protein bL32m)	-0.0011113	0.959003	0.979543	Q9BYC8	MRPL32	188
NAA25_HUMAN	N-alpha-acetyltransferase 25, NatB auxiliary subunit (Mitochondrial distribution and morphology protein 20) (N-terminal acetyltransferase B complex subunit MDM20) (NatB complex subunit MDM20) (N-terminal acetyltransferase B complex subunit NAA25) (p120)	-0.00060755	0.9555	0.977825	Q14CX7	NAA25	972
RT26_HUMAN	28S ribosomal protein S26, mitochondrial (MRP-S26) (S26mt) (28S ribosomal protein S13, mitochondrial) (MRP-S13) (S13mt) (Mitochondrial small ribosomal subunit protein mS26)	0.0294987	0.0356958	0.177265	Q9BYN8	MRPS26	205
PACS2_HUMAN	Phosphofurin acidic cluster sorting protein 2 (PACS-2) (PACS1-like protein)	0.00191036	0.813779	0.913	Q86VP3	PACS2	889
PAPD1_HUMAN	Poly(A) RNA polymerase, mitochondrial (PAP) (EC 2.7.7.19) (PAP-associated domain-containing protein 1) (Polynucleotide adenylyltransferase) (Terminal uridylyltransferase 1) (TUTase 1) (mtPAP)	-0.0091758	0.552565	0.764947	Q9NVV4	MTPAP	582
ECHA_HUMAN	Trifunctional enzyme subunit alpha, mitochondrial (78 kDa gastrin-binding protein) (TP-alpha) [Includes: Long-chain enoyl-CoA hydratase (EC 4.2.1.17); Long chain 3-hydroxyacyl-CoA dehydrogenase (EC 1.1.1.211)]	0.029355	0.0460487	0.202911	P40939	HADHA	763
ACAD9_HUMAN	Acyl-CoA dehydrogenase family member 9, mitochondrial (ACAD-9) (EC 1.3.99.-)	0.033552	0.0803959	0.280809	Q9H845	ACAD9	621
MRM3_HUMAN	rRNA methyltransferase 3, mitochondrial (EC 2.1.1.-) (16S rRNA (guanosine(1370)-2'-O)-methyltransferase) (16S rRNA [Gm1370] 2'-O-methyltransferase) (RNA methyltransferase-like protein 1)	0.00825801	0.835957	0.923126	Q9HC36	MRM3	420
PYRG2_HUMAN	CTP synthase 2 (EC 6.3.4.2) (CTP synthetase 2) (UTP--ammonia ligase 2)	0.00086295	0.963483	0.98118	Q9NRF8	CTPS2	586
MCEE_HUMAN	Methylmalonyl-CoA epimerase, mitochondrial (EC 5.1.99.1) (DL-methylmalonyl-CoA racemase)	0.0128613	0.565985	0.769898	Q96PE7	MCEE	176
DHX30_HUMAN	Putative ATP-dependent RNA helicase DHX30 (EC 3.6.4.13) (DEAH box protein 30)	0.0103022	0.798212	0.902767	Q7L2E3	DHX30	1194
DHTK1_HUMAN	Probable 2-oxoglutarate dehydrogenase E1 component DHKTD1, mitochondrial (EC 1.2.4.2) (Dehydrogenase E1 and transketolase domain-containing protein 1)	0.0507181	0.0597143	0.240394	Q96HY7	DHTKD1	919
MMP2_HUMAN	72 kDa type IV collagenase (EC 3.4.24.24) (72 kDa gelatinase) (Gelatinase A) (Matrix metalloproteinase-2) (MMP-2) (TBE-1) [Cleaved into: PEX]	-0.0507288	0.148112	0.38486	P08253	MMP2	660
CAR19_HUMAN	Caspase recruitment domain-containing protein 19 (Bcl10-interacting CARD protein) (BinCARD)	0.029344	0.0233212	0.141072	Q96LW7	CARD19	228
CLYBL_HUMAN	Citrate lyase subunit beta-like protein, mitochondrial (Citrate lyase beta-like) (Beta-methylmalate synthase) (EC 2.3.3.-) (Malate synthase) (EC 2.3.3.9)	0.0427848	0.171907	0.415307	Q8N0X4	CLYBL	340
DUT_HUMAN	Deoxyuridine 5'-triphosphate nucleotidohydrolase, mitochondrial (dUTPase) (EC 3.6.1.23) (dUTP pyrophosphatase)	-0.00085257	0.961018	0.980037	P33316	DUT	252
BCAT2_HUMAN	Branched-chain-amino-acid aminotransferase, mitochondrial (BCAT(m)) (EC 2.6.1.42) (Placental protein 18) (PP18)	0.0153785	0.230466	0.489576	O15382	BCAT2	392
AL4A1_HUMAN	Delta-1-pyrroline-5-carboxylate dehydrogenase, mitochondrial (P5C dehydrogenase) (EC 1.2.1.88) (Aldehyde dehydrogenase family 4 member A1) (L-glutamate gamma-semialdehyde dehydrogenase)	0.0288373	0.0426769	0.196349	P30038	ALDH4A1	563
RT18A_HUMAN	39S ribosomal protein S18a, mitochondrial (MRP-S18-a) (Mrps18a) (S18mt-a) (39S ribosomal protein S18-3, mitochondrial) (MRP-S18-3) (Mitochondrial large ribosomal subunit protein bS18a) (Mitochondrial large ribosomal subunit protein mL66)	0.0142515	0.581674	0.780033	Q9NVS2	MRPS18A	196
GLOD4_HUMAN	Glyoxalase domain-containing protein 4	-0.0132145	0.146685	0.382657	Q9HC38	GLOD4	313
ACSF3_HUMAN	Acyl-CoA synthetase family member 3, mitochondrial (EC 6.2.1.-)	0.0282928	0.0319266	0.166474	Q4G176	ACSF3	576
GTPB3_HUMAN	tRNA modification GTPase GTPBP3, mitochondrial (GTP-binding protein 3) (Mitochondrial GTP-binding protein 1)	0.0245509	0.367735	0.626237	Q969Y2	GTPBP3	492
SYVM_HUMAN	Valine--tRNA ligase, mitochondrial (EC 6.1.1.9) (Valyl-tRNA synthetase) (ValRS) (Valyl-tRNA synthetase-like)	0.0133036	0.621676	0.803465	Q5ST30	VARS2	1063
SUOX_HUMAN	Sulfite oxidase, mitochondrial (EC 1.8.3.1)	0.0282536	0.0198928	0.131418	P51687	SUOX	545
HS71L_HUMAN	Heat shock 70 kDa protein 1-like (Heat shock 70 kDa protein 1L) (Heat shock 70 kDa protein 1-Hom) (HSP70-Hom)	0.0180816	0.575765	0.775826	P34931	HSPA1L	641
LACB2_HUMAN	Endoribonuclease LACTB2 (EC 3.1.27.-) (Beta-lactamase-like protein 2)	0.000133209	0.992153	0.994838	Q53H82	LACTB2	288
CMPK2_HUMAN	UMP-CMP kinase 2, mitochondrial (EC 2.7.4.14) (Nucleoside-diphosphate kinase) (EC 2.7.4.6)	-0.00810339	0.757007	0.880661	Q5EBM0	CMPK2	449
MYG1_HUMAN	UPF0160 protein MYG1, mitochondrial	-0.00750262	0.662035	0.827544	Q9HB07	C12orf10	376
GLSK_HUMAN	Glutaminase kidney isoform, mitochondrial (GLS) (EC 3.5.1.2) (K-glutaminase) (L-glutamine amidohydrolase)	0.0427859	0.217841	0.475408	O94925	GLS	669
ECH1_HUMAN	Delta(3,5)-Delta(2,4)-dienoyl-CoA isomerase, mitochondrial (EC 5.3.3.-)	0.0275468	0.0398152	0.188044	Q13011	ECH1	328
PROD_HUMAN	Proline dehydrogenase 1, mitochondrial (EC 1.5.5.2) (Proline oxidase) (Proline oxidase 2) (p53-induced gene 6 protein)	0.0130076	0.701362	0.852862	O43272	PRODH	600
TMM11_HUMAN	Transmembrane protein 11, mitochondrial (Protein PM1) (Protein PMI)	0.0271728	0.0300707	0.160818	P17152	TMEM11	192
HTD2_HUMAN	Hydroxyacyl-thioester dehydratase type 2, mitochondrial (HsHTD2) (EC 4.2.1.-) (3-hydroxyacyl-[acyl-carrier-protein] dehydratase)	-0.0692871	0.351888	0.611858	P86397	HTD2	168
PHB_HUMAN	Prohibitin	0.0249548	0.00959359	0.0911495	P35232	PHB	272
SAM50_HUMAN	Sorting and assembly machinery component 50 homolog (Transformation-related gene 3 protein) (TRG-3)	0.0247402	0.044706	0.200636	Q9Y512	SAMM50	469
SYAM_HUMAN	Alanine--tRNA ligase, mitochondrial (EC 6.1.1.7) (Alanyl-tRNA synthetase) (AlaRS)	0.0114846	0.594119	0.787418	Q5JTZ9	AARS2	985
IVD_HUMAN	Isovaleryl-CoA dehydrogenase, mitochondrial (IVD) (EC 1.3.8.4)	0.024234	0.160703	0.402381	P26440	IVD	423
ADCK3_HUMAN	Atypical kinase COQ8A, mitochondrial (EC 2.7.-.-) (Chaperone activity of bc1 complex-like) (Chaperone-ABC1-like) (Coenzyme Q protein 8A) (aarF domain-containing protein kinase 3)	0.0245947	0.0177886	0.124862	Q8NI60	COQ8A	647
KBL_HUMAN	2-amino-3-ketobutyrate coenzyme A ligase, mitochondrial (AKB ligase) (EC 2.3.1.29) (Aminoacetone synthase) (Glycine acetyltransferase)	0.0239312	0.59756	0.78785	O75600	GCAT	419
DDAH2_HUMAN	N(G),N(G)-dimethylarginine dimethylaminohydrolase 2 (DDAH-2) (Dimethylarginine dimethylaminohydrolase 2) (EC 3.5.3.18) (DDAHII) (Dimethylargininase-2) (Protein G6a) (S-phase protein)	-0.0105666	0.638031	0.813824	O95865	DDAH2	285
CAF17_HUMAN	Putative transferase CAF17, mitochondrial (EC 2.1.-.-) (Iron-sulfur cluster assembly factor homolog)	0.0244666	0.0198622	0.131418	Q5T440	IBA57	356
PEPL_HUMAN	Periplakin (190 kDa paraneoplastic pemphigus antigen) (195 kDa cornified envelope precursor protein)	-0.0337774	0.12292	0.35014	O60437	PPL	1756
SQRD_HUMAN	Sulfide:quinone oxidoreductase, mitochondrial (SQOR) (EC 1.8.5.-) (Sulfide quinone oxidoreductase)	0.0407556	0.0753461	0.271803	Q9Y6N5	SQOR	450
PNPT1_HUMAN	Polyribonucleotide nucleotidyltransferase 1, mitochondrial (EC 2.7.7.8) (3'-5' RNA exonuclease OLD35) (PNPase old-35) (Polynucleotide phosphorylase 1) (PNPase 1) (Polynucleotide phosphorylase-like protein)	0.0231279	0.0387778	0.186041	Q8TCS8	PNPT1	783
ACADL_HUMAN	Long-chain specific acyl-CoA dehydrogenase, mitochondrial (LCAD) (EC 1.3.8.8)	-0.0321241	0.305085	0.570813	P28330	ACADL	430
D2HDH_HUMAN	D-2-hydroxyglutarate dehydrogenase, mitochondrial (EC 1.1.99.-)	0.0146542	0.431931	0.6776	Q8N465	D2HGDH	521
SPEB_HUMAN	Agmatinase, mitochondrial (EC 3.5.3.11) (Agmatine ureohydrolase) (AUH)	0.0480198	0.197519	0.452002	Q9BSE5	AGMAT	352
SFXN3_HUMAN	Sideroflexin-3	0.0727215	0.0533916	0.223699	Q9BWM7	SFXN3	321
GLNA_HUMAN	Glutamine synthetase (GS) (EC 6.3.1.2) (Glutamate decarboxylase) (EC 4.1.1.15) (Glutamate--ammonia ligase)	0.0390889	0.117986	0.342466	P15104	GLUL	373
F136A_HUMAN	Protein FAM136A	0.0412384	0.11635	0.339837	Q96C01	FAM136A	138
RM45_HUMAN	39S ribosomal protein L45, mitochondrial (L45mt) (MRP-L45) (Mitochondrial large ribosomal subunit protein mL45)	0.0218743	0.0432343	0.198011	Q9BRJ2	MRPL45	306
AFG32_HUMAN	AFG3-like protein 2 (EC 3.4.24.-) (Paraplegin-like protein)	0.019974	0.0242715	0.143904	Q9Y4W6	AFG3L2	797
SUV3_HUMAN	ATP-dependent RNA helicase SUPV3L1, mitochondrial (EC 3.6.4.13) (Suppressor of var1 3-like protein 1) (SUV3-like protein 1)	0.0198597	0.0380918	0.18456	Q8IYB8	SUPV3L1	786
ISOC2_HUMAN	Isochorismatase domain-containing protein 2	0.0194139	0.0341884	0.172916	Q96AB3	ISOC2	205
CECR5_HUMAN	Haloacid dehalogenase-like hydrolase domain-containing 5 (Cat eye syndrome critical region protein 5)	0.0179839	0.033488	0.171173	Q9BXW7	HDHD5	423
MIC27_HUMAN	MICOS complex subunit MIC27 (Apolipoprotein O-like) (Protein FAM121A)	0.0152987	0.0402959	0.188835	Q6UXV4	APOOL	268
SCOT1_HUMAN	Succinyl-CoA:3-ketoacid coenzyme A transferase 1, mitochondrial (EC 2.8.3.5) (3-oxoacid CoA-transferase 1) (Somatic-type succinyl-CoA:3-oxoacid CoA-transferase) (SCOT-s)	0.0291989	0.32806	0.594297	P55809	OXCT1	520
QCR9_HUMAN	Cytochrome b-c1 complex subunit 9 (Complex III subunit 9) (Complex III subunit X) (Cytochrome c1 non-heme 7 kDa protein) (Ubiquinol-cytochrome c reductase complex 7.2 kDa protein)	0.112462	0.0020985	0.0505023	Q9UDW1	UQCR10	63
CX6B1_HUMAN	Cytochrome c oxidase subunit 6B1 (Cytochrome c oxidase subunit VIb isoform 1) (COX VIb-1)	0.0962937	0.00274516	0.0535863	P14854	COX6B1	86
C560_HUMAN	Succinate dehydrogenase cytochrome b560 subunit, mitochondrial (Integral membrane protein CII-3) (QPs-1) (QPs1) (Succinate dehydrogenase complex subunit C) (Succinate-ubiquinone oxidoreductase cytochrome B large subunit) (CYBL)	0.0846124	2.27e-05	0.0110547	Q99643	SDHC	169
CX7A1_HUMAN	Cytochrome c oxidase subunit 7A1, mitochondrial (Cytochrome c oxidase subunit VIIa-heart) (Cytochrome c oxidase subunit VIIa-H) (Cytochrome c oxidase subunit VIIa-muscle) (Cytochrome c oxidase subunit VIIa-M)	0.0792749	0.0035589	0.059012	P24310	COX7A1	79
COA7_HUMAN	Cytochrome c oxidase assembly factor 7 (Beta-lactamase hcp-like protein) (Respiratory chain assembly factor 1) (Sel1 repeat-containing protein 1)	0.0720919	0.00344601	0.058502	Q96BR5	COA7	231
COA6_HUMAN	Cytochrome c oxidase assembly factor 6 homolog	0.0683534	0.0486499	0.210249	Q5JTJ3	COA6	125
NDUS4_HUMAN	NADH dehydrogenase [ubiquinone] iron-sulfur protein 4, mitochondrial (Complex I-18 kDa) (CI-18 kDa) (Complex I-AQDQ) (CI-AQDQ) (NADH-ubiquinone oxidoreductase 18 kDa subunit)	0.0643956	0.00254666	0.0532158	O43181	NDUFS4	175
NDUS6_HUMAN	NADH dehydrogenase [ubiquinone] iron-sulfur protein 6, mitochondrial (Complex I-13kD-A) (CI-13kD-A) (NADH-ubiquinone oxidoreductase 13 kDa-A subunit)	0.0303886	0.0743035	0.269412	O75380	NDUFS6	124
NDUB1_HUMAN	NADH dehydrogenase [ubiquinone] 1 beta subcomplex subunit 1 (Complex I-MNLL) (CI-MNLL) (NADH-ubiquinone oxidoreductase MNLL subunit) [Cleaved into: NADH dehydrogenase [ubiquinone] 1 beta subcomplex subunit 1, N-terminally processed]	0.0643357	0.00659573	0.0750632	O75438	NDUFB1	58
SDHF2_HUMAN	Succinate dehydrogenase assembly factor 2, mitochondrial (SDH assembly factor 2) (SDHAF2)	0.0632627	0.0466438	0.204769	Q9NX18	SDHAF2	166
NDUB3_HUMAN	NADH dehydrogenase [ubiquinone] 1 beta subcomplex subunit 3 (Complex I-B12) (CI-B12) (NADH-ubiquinone oxidoreductase B12 subunit)	0.0621686	0.00946625	0.0905498	O43676	NDUFB3	98
COX6C_HUMAN	Cytochrome c oxidase subunit 6C (Cytochrome c oxidase polypeptide VIc)	0.0620115	0.0132937	0.107339	P09669	COX6C	75
NDUB5_HUMAN	NADH dehydrogenase [ubiquinone] 1 beta subcomplex subunit 5, mitochondrial (Complex I-SGDH) (CI-SGDH) (NADH-ubiquinone oxidoreductase SGDH subunit)	0.060828	0.00569192	0.0715824	O43674	NDUFB5	189
NDUBB_HUMAN	NADH dehydrogenase [ubiquinone] 1 beta subcomplex subunit 11, mitochondrial (Complex I-ESSS) (CI-ESSS) (NADH-ubiquinone oxidoreductase ESSS subunit) (Neuronal protein 17.3) (Np17.3) (p17.3)	0.0353878	0.0630155	0.247734	Q9NX14	NDUFB11	153
NDUA9_HUMAN	NADH dehydrogenase [ubiquinone] 1 alpha subcomplex subunit 9, mitochondrial (Complex I-39kD) (CI-39kD) (NADH-ubiquinone oxidoreductase 39 kDa subunit)	0.059653	0.00159513	0.0453398	Q16795	NDUFA9	377
ATP5H_HUMAN	ATP synthase subunit d, mitochondrial (ATPase subunit d)	0.0588915	0.00186963	0.0474554	O75947	ATP5H	161
AT5F1_HUMAN	ATP synthase F(0) complex subunit B1, mitochondrial (ATP synthase proton-transporting mitochondrial F(0) complex subunit B1) (ATP synthase subunit b) (ATPase subunit b)	0.0580531	0.00119545	0.0405456	P24539	ATP5F1	256
NDUC2_HUMAN	NADH dehydrogenase [ubiquinone] 1 subunit C2 (Complex I-B14.5b) (CI-B14.5b) (Human lung cancer oncogene 1 protein) (HLC-1) (NADH-ubiquinone oxidoreductase subunit B14.5b)	0.0580444	0.0160809	0.117521	O95298	NDUFC2	119
COX7C_HUMAN	Cytochrome c oxidase subunit 7C, mitochondrial (Cytochrome c oxidase polypeptide VIIc)	0.057408	0.0178279	0.124938	P15954	COX7C	63
NDUA2_HUMAN	NADH dehydrogenase [ubiquinone] 1 alpha subcomplex subunit 2 (Complex I-B8) (CI-B8) (NADH-ubiquinone oxidoreductase B8 subunit)	0.0573678	0.00292972	0.0548383	O43678	NDUFA2	99
NDUA3_HUMAN	NADH dehydrogenase [ubiquinone] 1 alpha subcomplex subunit 3 (Complex I-B9) (CI-B9) (NADH-ubiquinone oxidoreductase B9 subunit)	0.0567809	0.0046509	0.0659678	O95167	NDUFA3	84
NDUV3_HUMAN	NADH dehydrogenase [ubiquinone] flavoprotein 3, mitochondrial (Complex I-9kD) (CI-9kD) (NADH-ubiquinone oxidoreductase 9 kDa subunit) (Renal carcinoma antigen NY-REN-4)	0.0566551	0.00275272	0.0535863	P56181	NDUFV3	108
QCR6_HUMAN	Cytochrome b-c1 complex subunit 6, mitochondrial (Complex III subunit 6) (Complex III subunit VIII) (Cytochrome c1 non-heme 11 kDa protein) (Mitochondrial hinge protein) (Ubiquinol-cytochrome c reductase complex 11 kDa protein)	0.0152791	0.0974128	0.31053	P07919	UQCRH	91
NDUV1_HUMAN	NADH dehydrogenase [ubiquinone] flavoprotein 1, mitochondrial (EC 1.6.5.3) (EC 1.6.99.3) (Complex I-51kD) (CI-51kD) (NADH dehydrogenase flavoprotein 1) (NADH-ubiquinone oxidoreductase 51 kDa subunit)	0.0563802	0.00448111	0.0646438	P49821	NDUFV1	464
NDUA6_HUMAN	NADH dehydrogenase [ubiquinone] 1 alpha subcomplex subunit 6 (Complex I-B14) (CI-B14) (LYR motif-containing protein 6) (NADH-ubiquinone oxidoreductase B14 subunit)	0.0560879	0.00857529	0.0865432	P56556	NDUFA6	154
NDUAB_HUMAN	NADH dehydrogenase [ubiquinone] 1 alpha subcomplex subunit 11 (Complex I-B14.7) (CI-B14.7) (NADH-ubiquinone oxidoreductase subunit B14.7)	0.0315143	0.0821178	0.282987	Q86Y39	NDUFA11	141
SCO1_HUMAN	Protein SCO1 homolog, mitochondrial	0.056066	0.000309872	0.0267599	O75880	SCO1	301
NDUA5_HUMAN	NADH dehydrogenase [ubiquinone] 1 alpha subcomplex subunit 5 (Complex I subunit B13) (Complex I-13kD-B) (CI-13kD-B) (NADH-ubiquinone oxidoreductase 13 kDa-B subunit)	0.0554187	0.00220569	0.0507615	Q16718	NDUFA5	116
UQCC2_HUMAN	Ubiquinol-cytochrome-c reductase complex assembly factor 2 (Breast cancer-associated protein SGA-81M) (Mitochondrial nucleoid factor 1) (Mitochondrial protein M19)	0.0551518	0.0205031	0.133182	Q9BRT2	UQCC2	126
QCR7_HUMAN	Cytochrome b-c1 complex subunit 7 (Complex III subunit 7) (Complex III subunit VII) (QP-C) (Ubiquinol-cytochrome c reductase complex 14 kDa protein)	0.0534625	0.00407507	0.0616049	P14927	UQCRB	111
NDUS3_HUMAN	NADH dehydrogenase [ubiquinone] iron-sulfur protein 3, mitochondrial (EC 1.6.5.3) (EC 1.6.99.3) (Complex I-30kD) (CI-30kD) (NADH-ubiquinone oxidoreductase 30 kDa subunit)	0.0530704	0.000973878	0.0394962	O75489	NDUFS3	264
NDUAA_HUMAN	NADH dehydrogenase [ubiquinone] 1 alpha subcomplex subunit 10, mitochondrial (Complex I-42kD) (CI-42kD) (NADH-ubiquinone oxidoreductase 42 kDa subunit)	0.0525259	0.00569275	0.0715824	O95299	NDUFA10	355
SDHB_HUMAN	Succinate dehydrogenase [ubiquinone] iron-sulfur subunit, mitochondrial (EC 1.3.5.1) (Iron-sulfur subunit of complex II) (Ip)	0.0498417	0.000224712	0.0248989	P21912	SDHB	280
FXRD1_HUMAN	FAD-dependent oxidoreductase domain-containing protein 1 (EC 1.-.-.-)	0.0386736	0.0927219	0.301725	Q96CU9	FOXRED1	486
COX41_HUMAN	Cytochrome c oxidase subunit 4 isoform 1, mitochondrial (Cytochrome c oxidase polypeptide IV) (Cytochrome c oxidase subunit IV isoform 1) (COX IV-1)	0.0497846	0.00671111	0.0757595	P13073	COX4I1	169
NDUAD_HUMAN	NADH dehydrogenase [ubiquinone] 1 alpha subcomplex subunit 13 (Cell death regulatory protein GRIM-19) (Complex I-B16.6) (CI-B16.6) (Gene associated with retinoic and interferon-induced mortality 19 protein) (GRIM-19) (Gene associated with retinoic and IFN-induced mortality 19 protein) (NADH-ubiquinone oxidoreductase B16.6 subunit)	0.0497208	0.00209285	0.0505023	Q9P0J0	NDUFA13	144
NDUAC_HUMAN	NADH dehydrogenase [ubiquinone] 1 alpha subcomplex subunit 12 (13 kDa differentiation-associated protein) (Complex I-B17.2) (CI-B17.2) (CIB17.2) (NADH-ubiquinone oxidoreductase subunit B17.2)	0.049466	0.00241402	0.0527278	Q9UI09	NDUFA12	145
COX1_HUMAN	Cytochrome c oxidase subunit 1 (EC 1.9.3.1) (Cytochrome c oxidase polypeptide I)	0.0218837	0.55958	0.76762	P00395	MT-CO1	513
NDUA7_HUMAN	NADH dehydrogenase [ubiquinone] 1 alpha subcomplex subunit 7 (Complex I-B14.5a) (CI-B14.5a) (NADH-ubiquinone oxidoreductase subunit B14.5a)	0.0494581	0.00391432	0.0605883	O95182	NDUFA7	113
NDUB2_HUMAN	NADH dehydrogenase [ubiquinone] 1 beta subcomplex subunit 2, mitochondrial (Complex I-AGGG) (CI-AGGG) (NADH-ubiquinone oxidoreductase AGGG subunit)	0.0527765	0.127981	0.357497	O95178	NDUFB2	105
QCR8_HUMAN	Cytochrome b-c1 complex subunit 8 (Complex III subunit 8) (Complex III subunit VIII) (Ubiquinol-cytochrome c reductase complex 9.5 kDa protein) (Ubiquinol-cytochrome c reductase complex ubiquinone-binding protein QP-C)	0.0491552	0.00358916	0.0590996	O14949	UQCRQ	82
NDUA8_HUMAN	NADH dehydrogenase [ubiquinone] 1 alpha subcomplex subunit 8 (Complex I-19kD) (CI-19kD) (Complex I-PGIV) (CI-PGIV) (NADH-ubiquinone oxidoreductase 19 kDa subunit)	0.0298297	0.110338	0.331075	P51970	NDUFA8	172
CY1_HUMAN	Cytochrome c1, heme protein, mitochondrial (Complex III subunit 4) (Complex III subunit IV) (Cytochrome b-c1 complex subunit 4) (Ubiquinol-cytochrome-c reductase complex cytochrome c1 subunit) (Cytochrome c-1)	0.048054	0.000922858	0.0384964	P08574	CYC1	325
NDUB6_HUMAN	NADH dehydrogenase [ubiquinone] 1 beta subcomplex subunit 6 (Complex I-B17) (CI-B17) (NADH-ubiquinone oxidoreductase B17 subunit)	0.0475496	0.00139838	0.0437492	O95139	NDUFB6	128
ATP5J_HUMAN	ATP synthase-coupling factor 6, mitochondrial (ATPase subunit F6)	0.0513189	0.0921025	0.300379	P18859	ATP5J	108
NDUB8_HUMAN	NADH dehydrogenase [ubiquinone] 1 beta subcomplex subunit 8, mitochondrial (Complex I-ASHI) (CI-ASHI) (NADH-ubiquinone oxidoreductase ASHI subunit)	0.0472406	0.0250726	0.146619	O95169	NDUFB8	186
UQCC3_HUMAN	Ubiquinol-cytochrome-c reductase complex assembly factor 3 (Assembly factor CBP4 homolog)	-0.0166026	0.405882	0.656243	Q6UW78	UQCC3	93
NDUS8_HUMAN	NADH dehydrogenase [ubiquinone] iron-sulfur protein 8, mitochondrial (EC 1.6.5.3) (EC 1.6.99.3) (Complex I-23kD) (CI-23kD) (NADH-ubiquinone oxidoreductase 23 kDa subunit) (TYKY subunit)	0.0465466	0.00442461	0.0641715	O00217	NDUFS8	210
CMC2_HUMAN	Calcium-binding mitochondrial carrier protein Aralar2 (Citrin) (Mitochondrial aspartate glutamate carrier 2) (Solute carrier family 25 member 13)	-0.00231576	0.929795	0.967438	Q9UJS0	SLC25A13	675
NDUS5_HUMAN	NADH dehydrogenase [ubiquinone] iron-sulfur protein 5 (Complex I-15 kDa) (CI-15 kDa) (NADH-ubiquinone oxidoreductase 15 kDa subunit)	0.0461283	0.013646	0.107887	O43920	NDUFS5	106
CCHL_HUMAN	Cytochrome c-type heme lyase (CCHL) (EC 4.4.1.17) (Holocytochrome c-type synthase)	0.0239099	0.15587	0.394951	P53701	HCCS	268
ATPG_HUMAN	ATP synthase subunit gamma, mitochondrial (F-ATPase gamma subunit)	0.0460482	0.0048156	0.0673877	P36542	ATP5C1	298
ACPM_HUMAN	Acyl carrier protein, mitochondrial (ACP) (CI-SDAP) (NADH-ubiquinone oxidoreductase 9.6 kDa subunit)	0.0458738	0.0135623	0.107809	O14561	NDUFAB1	156
NDUS1_HUMAN	NADH-ubiquinone oxidoreductase 75 kDa subunit, mitochondrial (EC 1.6.5.3) (EC 1.6.99.3) (Complex I-75kD) (CI-75kD)	0.0452226	0.00377717	0.0604591	P28331	NDUFS1	727
NDUF5_HUMAN	Arginine-hydroxylase NDUFAF5, mitochondrial (EC 1.-.-.-) (NADH dehydrogenase [ubiquinone] 1 alpha subcomplex assembly factor 5) (Putative methyltransferase NDUFAF5) (EC 2.1.1.-)	0.0067081	0.684196	0.841658	Q5TEU4	NDUFAF5	345
COX20_HUMAN	Cytochrome c oxidase protein 20 homolog	0.044708	0.0242796	0.143904	Q5RI15	COX20	118
OXA1L_HUMAN	Mitochondrial inner membrane protein OXA1L (Hsa) (OXA1Hs) (Oxidase assembly 1-like protein) (OXA1-like protein)	0.0186958	0.274308	0.536371	Q15070	OXA1L	435
ATPK_HUMAN	ATP synthase subunit f, mitochondrial	0.0441768	0.00441903	0.0641715	P56134	ATP5J2	94
NDUB9_HUMAN	NADH dehydrogenase [ubiquinone] 1 beta subcomplex subunit 9 (Complex I-B22) (CI-B22) (LYR motif-containing protein 3) (NADH-ubiquinone oxidoreductase B22 subunit)	0.0438091	0.00909132	0.0885978	Q9Y6M9	NDUFB9	179
COX2_HUMAN	Cytochrome c oxidase subunit 2 (Cytochrome c oxidase polypeptide II)	0.0435231	0.00314739	0.0566267	P00403	MT-CO2	227
ATP5L_HUMAN	ATP synthase subunit g, mitochondrial (ATPase subunit g)	0.0432522	0.00323279	0.056866	O75964	ATP5L	103
NU5M_HUMAN	NADH-ubiquinone oxidoreductase chain 5 (EC 1.6.5.3) (NADH dehydrogenase subunit 5)	0.0427523	0.00491297	0.0680975	P03915	MT-ND5	603
COA1_HUMAN	Cytochrome c oxidase assembly factor 1 homolog (Mitochondrial translation regulation assembly intermediate of cytochrome c oxidase protein of 15 kDa)	0.0423695	0.0262622	0.151154	Q9GZY4	COA1	146
ATP8_HUMAN	ATP synthase protein 8 (A6L) (F-ATPase subunit 8)	0.0415473	0.0121921	0.103692	P03928	MT-ATP8	68
COX19_HUMAN	Cytochrome c oxidase assembly protein COX19 (hCOX19)	0.0402476	0.0253181	0.146684	Q49B96	COX19	90
ATPO_HUMAN	ATP synthase subunit O, mitochondrial (Oligomycin sensitivity conferral protein) (OSCP)	0.0402458	0.00663784	0.0753206	P48047	ATP5O	213
MPC1_HUMAN	Mitochondrial pyruvate carrier 1 (Brain protein 44-like protein)	-0.00326988	0.946505	0.97431	Q9Y5U8	MPC1	109
CX7A2_HUMAN	Cytochrome c oxidase subunit 7A2, mitochondrial (Cytochrome c oxidase subunit VIIa-liver/heart) (Cytochrome c oxidase subunit VIIa-L) (Cytochrome c oxidase subunit VIIaL)	0.0121122	0.699243	0.851455	P14406	COX7A2	83
OMA1_HUMAN	Metalloendopeptidase OMA1, mitochondrial (EC 3.4.24.-) (Metalloprotease-related protein 1) (MPRP-1) (Overlapping with the m-AAA protease 1 homolog)	0.0303462	0.19854	0.453391	Q96E52	OMA1	524
NU1M_HUMAN	NADH-ubiquinone oxidoreductase chain 1 (EC 1.6.5.3) (NADH dehydrogenase subunit 1)	0.039925	0.0173992	0.123311	P03886	MT-ND1	318
ATPA_HUMAN	ATP synthase subunit alpha, mitochondrial	0.0397062	0.00379753	0.0604591	P25705	ATP5A1	553
NDUS7_HUMAN	NADH dehydrogenase [ubiquinone] iron-sulfur protein 7, mitochondrial (EC 1.6.5.3) (EC 1.6.99.3) (Complex I-20kD) (CI-20kD) (NADH-ubiquinone oxidoreductase 20 kDa subunit) (PSST subunit)	0.0395916	0.00323112	0.056866	O75251	NDUFS7	213
ATP6_HUMAN	ATP synthase subunit a (F-ATPase protein 6)	-0.0268873	0.380919	0.637533	P00846	MT-ATP6	226
UQCC1_HUMAN	Ubiquinol-cytochrome-c reductase complex assembly factor 1 (Basic FGF-repressed Zic-binding protein) (bFGF-repressed Zic-binding protein) (bFZb) (Ubiquinol-cytochrome c reductase complex chaperone CBP3 homolog)	0.0395723	0.0392065	0.18686	Q9NVA1	UQCC1	299
GHITM_HUMAN	Growth hormone-inducible transmembrane protein (Dermal papilla-derived protein 2) (Mitochondrial morphology and cristae structure 1) (MICS1) (Transmembrane BAX inhibitor motif-containing protein 5)	0.0207225	0.110226	0.331075	Q9H3K2	GHITM	345
CX6A2_HUMAN	Cytochrome c oxidase subunit 6A2, mitochondrial (Cytochrome c oxidase polypeptide VIa-heart) (COXVIAH) (Cytochrome c oxidase subunit VIA-muscle) (COX VIa-M)	0.024078	0.150449	0.388596	Q02221	COX6A2	97
ATPD_HUMAN	ATP synthase subunit delta, mitochondrial (F-ATPase delta subunit)	0.039515	0.000357371	0.0279515	P30049	ATP5D	168
NDUF4_HUMAN	NADH dehydrogenase [ubiquinone] 1 alpha subcomplex assembly factor 4 (Hormone-regulated proliferation-associated protein of 20 kDa)	0.0392601	0.00609707	0.0731648	Q9P032	NDUFAF4	175
TIM16_HUMAN	Mitochondrial import inner membrane translocase subunit TIM16 (Mitochondria-associated granulocyte macrophage CSF-signaling molecule) (Presequence translocated-associated motor subunit PAM16)	0.00983425	0.515147	0.740756	Q9Y3D7	PAM16	125
GUF1_HUMAN	Translation factor GUF1, mitochondrial (EC 3.6.5.-) (Elongation factor 4 homolog) (EF-4) (GTPase GUF1) (Ribosomal back-translocase)	0.00601944	0.669646	0.831467	Q8N442	GUF1	669
SFXN4_HUMAN	Sideroflexin-4 (Breast cancer resistance marker 1)	0.013834	0.332246	0.59641	Q6P4A7	SFXN4	337
COX5A_HUMAN	Cytochrome c oxidase subunit 5A, mitochondrial (Cytochrome c oxidase polypeptide Va)	0.0477919	0.0561614	0.230757	P20674	COX5A	150
KCRU_HUMAN	Creatine kinase U-type, mitochondrial (EC 2.7.3.2) (Acidic-type mitochondrial creatine kinase) (Mia-CK) (Ubiquitous mitochondrial creatine kinase) (U-MtCK)	0.0263241	0.245923	0.506176	P12532	CKMT1A; CKMT1B	417
YMEL1_HUMAN	ATP-dependent zinc metalloprotease YME1L1 (EC 3.4.24.-) (ATP-dependent metalloprotease FtsH1) (Meg-4) (Presenilin-associated metalloprotease) (PAMP) (YME1-like protein 1)	0.00937498	0.407112	0.657747	Q96TA2	YME1L1	773
QCR2_HUMAN	Cytochrome b-c1 complex subunit 2, mitochondrial (Complex III subunit 2) (Core protein II) (Ubiquinol-cytochrome-c reductase complex core protein 2)	0.0390623	0.000779389	0.0358803	P22695	UQCRC2	453
ATP5I_HUMAN	ATP synthase subunit e, mitochondrial (ATPase subunit e) [Cleaved into: ATP synthase subunit e, mitochondrial, N-terminally processed]	0.0390109	0.0218993	0.136813	P56385	ATP5I	69
CQ10B_HUMAN	Coenzyme Q-binding protein COQ10 homolog B, mitochondrial	0.0139217	0.420921	0.667741	Q9H8M1	COQ10B	238
COQ5_HUMAN	2-methoxy-6-polyprenyl-1,4-benzoquinol methylase, mitochondrial (EC 2.1.1.201) (Ubiquinone biosynthesis methyltransferase COQ5)	0.0234635	0.0512227	0.217821	Q5HYK3	COQ5	327
S2542_HUMAN	Mitochondrial coenzyme A transporter SLC25A42 (Solute carrier family 25 member 42)	-0.004743	0.769013	0.886595	Q86VD7	SLC25A42	318
SDHA_HUMAN	Succinate dehydrogenase [ubiquinone] flavoprotein subunit, mitochondrial (EC 1.3.5.1) (Flavoprotein subunit of complex II) (Fp)	0.0387806	0.000146817	0.0220752	P31040	SDHA	664
NOA1_HUMAN	Nitric oxide-associated protein 1	0.0128291	0.598187	0.788225	Q8NC60	NOA1	698
TMM65_HUMAN	Transmembrane protein 65	0.0288764	0.0545251	0.22675	Q6PI78	TMEM65	240
NDUV2_HUMAN	NADH dehydrogenase [ubiquinone] flavoprotein 2, mitochondrial (EC 1.6.5.3) (EC 1.6.99.3) (NADH-ubiquinone oxidoreductase 24 kDa subunit)	0.0385034	0.0085187	0.0863874	P19404	NDUFV2	249
ATPB_HUMAN	ATP synthase subunit beta, mitochondrial (EC 3.6.3.14)	0.0370778	0.00218038	0.0507615	P06576	ATP5B	529
TI23B_HUMAN	Putative mitochondrial import inner membrane translocase subunit Tim23B	0.0318497	0.217767	0.475408	Q5SRD1	TIMM23B	257
NDUBA_HUMAN	NADH dehydrogenase [ubiquinone] 1 beta subcomplex subunit 10 (Complex I-PDSW) (CI-PDSW) (NADH-ubiquinone oxidoreductase PDSW subunit)	0.036936	0.0150665	0.113778	O96000	NDUFB10	172
NDUF6_HUMAN	NADH dehydrogenase (ubiquinone) complex I, assembly factor 6 (Putative phytoene synthase)	0.0361299	0.00848757	0.0863874	Q330K2	NDUFAF6	333
ABCBA_HUMAN	ATP-binding cassette sub-family B member 10, mitochondrial (ATP-binding cassette transporter 10) (ABC transporter 10 protein) (Mitochondrial ATP-binding cassette 2) (M-ABC2)	0.0295601	0.0631505	0.247734	Q9NRK6	ABCB10	738
HEMH_HUMAN	Ferrochelatase, mitochondrial (EC 4.99.1.1) (Heme synthase) (Protoheme ferro-lyase)	0.00984209	0.387316	0.641621	P22830	FECH	423
ATPF1_HUMAN	ATP synthase mitochondrial F1 complex assembly factor 1 (ATP11 homolog)	0.0350149	0.0145238	0.111997	Q5TC12	ATPAF1	328
COQ3_HUMAN	Ubiquinone biosynthesis O-methyltransferase, mitochondrial (3-demethylubiquinol 3-O-methyltransferase) (EC 2.1.1.64) (Polyprenyldihydroxybenzoate methyltransferase) (EC 2.1.1.114)	0.0292623	0.0868082	0.292027	Q9NZJ6	COQ3	369
PTPM1_HUMAN	Phosphatidylglycerophosphatase and protein-tyrosine phosphatase 1 (EC 3.1.3.27) (PTEN-like phosphatase) (Phosphoinositide lipid phosphatase) (Protein-tyrosine phosphatase mitochondrial 1) (EC 3.1.3.16) (EC 3.1.3.48)	0.0181904	0.337458	0.601329	Q8WUK0	PTPMT1	201
CS052_HUMAN	Mitochondrial import inner membrane translocase subunit Tim29 (TIM29)	0.0241627	0.18866	0.44118	Q9BSF4	TIMM29	260
STML2_HUMAN	Stomatin-like protein 2, mitochondrial (SLP-2) (EPB72-like protein 2) (Paraprotein target 7) (Paratarg-7)	0.00907276	0.268641	0.530604	Q9UJZ1	STOML2	356
MTCH2_HUMAN	Mitochondrial carrier homolog 2 (Met-induced mitochondrial protein)	0.016969	0.125212	0.352978	Q9Y6C9	MTCH2	303
ATD3A_HUMAN	ATPase family AAA domain-containing protein 3A	0.00768325	0.57803	0.777947	Q9NVI7	ATAD3A	634
TIM50_HUMAN	Mitochondrial import inner membrane translocase subunit TIM50	0.000809643	0.926745	0.966501	Q3ZCQ8	TIMM50	353
NDUS2_HUMAN	NADH dehydrogenase [ubiquinone] iron-sulfur protein 2, mitochondrial (EC 1.6.5.3) (EC 1.6.99.3) (Complex I-49kD) (CI-49kD) (NADH-ubiquinone oxidoreductase 49 kDa subunit)	0.0340758	0.00874434	0.0876504	O75306	NDUFS2	463
NDUB7_HUMAN	NADH dehydrogenase [ubiquinone] 1 beta subcomplex subunit 7 (Cell adhesion protein SQM1) (Complex I-B18) (CI-B18) (NADH-ubiquinone oxidoreductase B18 subunit)	0.0332682	0.00385798	0.0605661	P17568	NDUFB7	137
SURF1_HUMAN	Surfeit locus protein 1	0.0332003	0.0203654	0.133135	Q15526	SURF1	300
QCR1_HUMAN	Cytochrome b-c1 complex subunit 1, mitochondrial (Complex III subunit 1) (Core protein I) (Ubiquinol-cytochrome-c reductase complex core protein 1)	0.033026	0.00104103	0.0403515	P31930	UQCRC1	480
COX11_HUMAN	Cytochrome c oxidase assembly protein COX11, mitochondrial	-0.0158994	0.340564	0.603915	Q9Y6N1	COX11	276
NDUB4_HUMAN	NADH dehydrogenase [ubiquinone] 1 beta subcomplex subunit 4 (Complex I-B15) (CI-B15) (NADH-ubiquinone oxidoreductase B15 subunit)	0.0314007	0.0198531	0.131418	O95168	NDUFB4	129
MIMIT_HUMAN	Mimitin, mitochondrial (B17.2-like) (B17.2L) (Myc-induced mitochondrial protein) (MMTN) (NADH dehydrogenase [ubiquinone] 1 alpha subcomplex assembly factor 2) (NDUFA12-like protein)	0.0294178	0.019488	0.130917	Q8N183	NDUFAF2	169
COX7R_HUMAN	Cytochrome c oxidase subunit 7A-related protein, mitochondrial (COX7a-related protein) (Cytochrome c oxidase subunit VIIa-related protein) (EB1)	0.0350973	0.110316	0.331075	O14548	COX7A2L	114
NDUF3_HUMAN	NADH dehydrogenase [ubiquinone] 1 alpha subcomplex assembly factor 3	0.0272355	0.0214071	0.135887	Q9BU61	NDUFAF3	184
COQ7_HUMAN	5-demethoxyubiquinone hydroxylase, mitochondrial (DMQ hydroxylase) (EC 1.14.13.-) (Timing protein clk-1 homolog) (Ubiquinone biosynthesis monooxygenase COQ7)	0.0108823	0.349068	0.609617	Q99807	COQ7	217
UCRI_HUMAN	Cytochrome b-c1 complex subunit Rieske, mitochondrial (EC 1.10.2.2) (Complex III subunit 5) (Cytochrome b-c1 complex subunit 5) (Rieske iron-sulfur protein) (RISP) (Ubiquinol-cytochrome c reductase iron-sulfur subunit) [Cleaved into: Cytochrome b-c1 complex subunit 11 (Complex III subunit IX) (Ubiquinol-cytochrome c reductase 8 kDa protein)]	0.0258433	0.0174245	0.123311	P47985	UQCRFS1	274
GATM_HUMAN	Glycine amidinotransferase, mitochondrial (EC 2.1.4.1) (L-arginine:glycine amidinotransferase) (Transamidinase)	0.0248666	0.280942	0.542036	P50440	GATM	423
EMRE_HUMAN	Essential MCU regulator, mitochondrial (Single-pass membrane protein with aspartate-rich tail 1, mitochondrial)	-0.0235595	0.533163	0.75418	Q9H4I9	SMDT1	107
MPPA_HUMAN	Mitochondrial-processing peptidase subunit alpha (EC 3.4.24.64) (Alpha-MPP) (P-55)	0.0112914	0.137682	0.372021	Q10713	PMPCA	525
CACP_HUMAN	Carnitine O-acetyltransferase (Carnitine acetylase) (EC 2.3.1.7) (Carnitine acetyltransferase) (CAT) (CrAT)	0.0296806	0.0625334	0.246855	P43155	CRAT	626
THEM4_HUMAN	Acyl-coenzyme A thioesterase THEM4 (Acyl-CoA thioesterase THEM4) (EC 3.1.2.2) (Carboxyl-terminal modulator protein) (Thioesterase superfamily member 4)	-0.0159847	0.511524	0.737727	Q5T1C6	THEM4	240
COA3_HUMAN	Cytochrome c oxidase assembly factor 3 homolog, mitochondrial (Coiled-coil domain-containing protein 56) (Mitochondrial translation regulation assembly intermediate of cytochrome c oxidase protein of 12 kDa)	0.00948288	0.547206	0.762329	Q9Y2R0	COA3	106
TAM41_HUMAN	Phosphatidate cytidylyltransferase, mitochondrial (EC 2.7.7.41) (CDP-diacylglycerol synthase) (CDP-DAG synthase) (Mitochondrial translocator assembly and maintenance protein 41 homolog) (TAM41)	0.0282299	0.443335	0.690543	Q96BW9	TAMM41	452
MTCH1_HUMAN	Mitochondrial carrier homolog 1 (Presenilin-associated protein)	-0.00886304	0.508528	0.735828	Q9NZJ7	MTCH1	389
PARL_HUMAN	Presenilins-associated rhomboid-like protein, mitochondrial (EC 3.4.21.105) (Mitochondrial intramembrane cleaving protease PARL) [Cleaved into: P-beta (Pbeta)]	-0.00083923	0.962549	0.980476	Q9H300	PARL	379
TI17B_HUMAN	Mitochondrial import inner membrane translocase subunit Tim17-B	-0.00857624	0.739768	0.874256	O60830	TIMM17B	172
MICU1_HUMAN	Calcium uptake protein 1, mitochondrial (Atopy-related autoantigen CALC) (ara CALC) (Calcium-binding atopy-related autoantigen 1) (allergen Hom s 4)	0.00273954	0.837922	0.923324	Q9BPX6	MICU1	476
ADT3_HUMAN	ADP/ATP translocase 3 (ADP,ATP carrier protein 3) (ADP,ATP carrier protein, isoform T2) (ANT 2) (Adenine nucleotide translocator 3) (ANT 3) (Solute carrier family 25 member 6) [Cleaved into: ADP/ATP translocase 3, N-terminally processed]	0.0241275	0.167187	0.409552	P12236	SLC25A6	298
NDUF7_HUMAN	Protein arginine methyltransferase NDUFAF7, mitochondrial (EC 2.1.1.320) (NADH dehydrogenase [ubiquinone] complex I, assembly factor 7) (Protein midA homolog)	0.0248643	0.0403092	0.188835	Q7L592	NDUFAF7	441
PISD_HUMAN	Phosphatidylserine decarboxylase proenzyme, mitochondrial (EC 4.1.1.65) [Cleaved into: Phosphatidylserine decarboxylase beta chain; Phosphatidylserine decarboxylase alpha chain]	0.0377483	0.177288	0.423951	Q9UG56	PISD	409
DIC_HUMAN	Mitochondrial dicarboxylate carrier (Solute carrier family 25 member 10)	0.065537	0.00700105	0.0776319	Q9UBX3	SLC25A10	287
MPC2_HUMAN	Mitochondrial pyruvate carrier 2 (Brain protein 44)	0.0596335	0.00162519	0.0453398	O95563	MPC2	127
COX5B_HUMAN	Cytochrome c oxidase subunit 5B, mitochondrial (Cytochrome c oxidase polypeptide Vb)	0.0352753	0.281361	0.542173	P10606	COX5B	129
EFHD1_HUMAN	EF-hand domain-containing protein D1 (EF-hand domain-containing protein 1) (Swiprosin-2)	-0.027582	0.387289	0.641621	Q9BUP0	EFHD1	239
ADT1_HUMAN	ADP/ATP translocase 1 (ADP,ATP carrier protein 1) (ADP,ATP carrier protein, heart/skeletal muscle isoform T1) (Adenine nucleotide translocator 1) (ANT 1) (Solute carrier family 25 member 4)	0.0518322	0.00087091	0.0381458	P12235	SLC25A4	298
MPCP_HUMAN	Phosphate carrier protein, mitochondrial (Phosphate transport protein) (PTP) (Solute carrier family 25 member 3)	0.0482964	0.00979872	0.0921106	Q00325	SLC25A3	362
MCAT_HUMAN	Mitochondrial carnitine/acylcarnitine carrier protein (Carnitine/acylcarnitine translocase) (CAC) (Solute carrier family 25 member 20)	0.0452547	0.00874643	0.0876504	O43772	SLC25A20	301
TPC_HUMAN	Mitochondrial thiamine pyrophosphate carrier (Mitochondrial uncoupling protein 1) (Solute carrier family 25 member 19)	0.0430229	0.0204778	0.133182	Q9HC21	SLC25A19	320
SCMC1_HUMAN	Calcium-binding mitochondrial carrier protein SCaMC-1 (Mitochondrial ATP-Mg/Pi carrier protein 1) (Mitochondrial Ca(2+)-dependent solute carrier protein 1) (Small calcium-binding mitochondrial carrier protein 1) (Solute carrier family 25 member 24)	-0.00672318	0.507568	0.734931	Q6NUK1	SLC25A24	477
M2OM_HUMAN	Mitochondrial 2-oxoglutarate/malate carrier protein (OGCP) (Solute carrier family 25 member 11)	0.0372484	0.0356468	0.177265	Q02978	SLC25A11	314
MCU_HUMAN	Calcium uniporter protein, mitochondrial (HsMCU) (Coiled-coil domain-containing protein 109A)	0.0106676	0.428349	0.673468	Q8NE86	MCU	351
CDS2_HUMAN	Phosphatidate cytidylyltransferase 2 (EC 2.7.7.41) (CDP-DAG synthase 2) (CDP-DG synthase 2) (CDP-diacylglycerol synthase 2) (CDS 2) (CDP-diglyceride pyrophosphorylase 2) (CDP-diglyceride synthase 2) (CTP:phosphatidate cytidylyltransferase 2)	-0.0227374	0.175104	0.421172	O95674	CDS2	445
CHDH_HUMAN	Choline dehydrogenase, mitochondrial (CDH) (CHD) (EC 1.1.99.1)	0.0309176	0.0795161	0.279519	Q8NE62	CHDH	594
CMC1_HUMAN	Calcium-binding mitochondrial carrier protein Aralar1 (Mitochondrial aspartate glutamate carrier 1) (Solute carrier family 25 member 12)	0.0342511	0.00497989	0.0681622	O75746	SLC25A12	678
EXOG_HUMAN	Nuclease EXOG, mitochondrial (EC 3.1.30.-) (Endonuclease G-like 1) (Endo G-like 1)	-0.0310272	0.608445	0.794962	Q9Y2C4	EXOG	368
TXTP_HUMAN	Tricarboxylate transport protein, mitochondrial (Citrate transport protein) (CTP) (Solute carrier family 25 member 1) (Tricarboxylate carrier protein)	0.0312699	0.329774	0.595383	P53007	SLC25A1	311
GLYM_HUMAN	Serine hydroxymethyltransferase, mitochondrial (SHMT) (EC 2.1.2.1) (Glycine hydroxymethyltransferase) (Serine methylase)	0.0169646	0.169161	0.412547	P34897	SHMT2	504
ADT2_HUMAN	ADP/ATP translocase 2 (ADP,ATP carrier protein 2) (ADP,ATP carrier protein, fibroblast isoform) (Adenine nucleotide translocator 2) (ANT 2) (Solute carrier family 25 member 5) [Cleaved into: ADP/ATP translocase 2, N-terminally processed]	0.0284949	0.0374859	0.183451	P05141	SLC25A5	298
FOLC_HUMAN	Folylpolyglutamate synthase, mitochondrial (EC 6.3.2.17) (Folylpoly-gamma-glutamate synthetase) (FPGS) (Tetrahydrofolylpolyglutamate synthase) (Tetrahydrofolate synthase)	0.0200429	0.29442	0.558977	Q05932	FPGS	587
ACAD8_HUMAN	Isobutyryl-CoA dehydrogenase, mitochondrial (EC 1.3.99.-) (Activator-recruited cofactor 42 kDa component) (ARC42) (Acyl-CoA dehydrogenase family member 8) (ACAD-8)	0.0642811	0.000156606	0.0220752	Q9UKU7	ACAD8	415
TEFM_HUMAN	Transcription elongation factor, mitochondrial	0.0464304	0.0321689	0.166994	Q96QE5	TEFM	360
TFAM_HUMAN	Transcription factor A, mitochondrial (mtTFA) (Mitochondrial transcription factor 1) (MtTF1) (Transcription factor 6) (TCF-6) (Transcription factor 6-like 2)	0.0458035	0.00269649	0.0532158	Q00059	TFAM	246
MIA40_HUMAN	Mitochondrial intermembrane space import and assembly protein 40 (Coiled-coil-helix-coiled-coil-helix domain-containing protein 4)	0.0225984	0.201433	0.457139	Q8N4Q1	CHCHD4	142
MIC19_HUMAN	MICOS complex subunit MIC19 (Coiled-coil-helix-coiled-coil-helix domain-containing protein 3)	0.0339531	0.00611904	0.0732278	Q9NX63	CHCHD3	227
SLIRP_HUMAN	SRA stem-loop-interacting RNA-binding protein, mitochondrial	0.0331774	0.0176919	0.124383	Q9GZT3	SLIRP	109
LPPRC_HUMAN	Leucine-rich PPR motif-containing protein, mitochondrial (130 kDa leucine-rich protein) (LRP 130) (GP130)	0.0260688	0.0257289	0.148867	P42704	LRPPRC	1394
ARL2_HUMAN	ADP-ribosylation factor-like protein 2	-0.026426	0.0794577	0.279519	P36404	ARL2	184
NEUL_HUMAN	Neurolysin, mitochondrial (EC 3.4.24.16) (Angiotensin-binding protein) (Microsomal endopeptidase) (MEP) (Mitochondrial oligopeptidase M) (Neurotensin endopeptidase)	-0.00539614	0.592128	0.787322	Q9BYT8	NLN	704
ALR_HUMAN	FAD-linked sulfhydryl oxidase ALR (EC 1.8.3.2) (Augmenter of liver regeneration) (hERV1) (Hepatopoietin)	-0.019191	0.211816	0.467853	P55789	GFER	205
HEM6_HUMAN	Oxygen-dependent coproporphyrinogen-III oxidase, mitochondrial (COX) (Coprogen oxidase) (Coproporphyrinogenase) (EC 1.3.3.3)	0.00960035	0.503306	0.733204	P36551	CPOX	454
PANK2_HUMAN	Pantothenate kinase 2, mitochondrial (hPanK2) (EC 2.7.1.33) (Pantothenic acid kinase 2)	-0.0559175	0.0656445	0.252657	Q9BZ23	PANK2	570
MYOC_HUMAN	Myocilin (Myocilin 55 kDa subunit) (Trabecular meshwork-induced glucocorticoid response protein) [Cleaved into: Myocilin, N-terminal fragment (Myocilin 20 kDa N-terminal fragment); Myocilin, C-terminal fragment (Myocilin 35 kDa N-terminal fragment)]	-0.0337102	0.471379	0.710524	Q99972	MYOC	504
RRF2M_HUMAN	Ribosome-releasing factor 2, mitochondrial (RRF2mt) (Elongation factor G 2, mitochondrial) (EF-G2mt) (mEF-G 2) (Elongation factor G2) (hEFG2)	0.0463511	0.0187283	0.127972	Q969S9	GFM2	779
CPIN1_HUMAN	Anamorsin (Cytokine-induced apoptosis inhibitor 1) (Fe-S cluster assembly protein DRE2 homolog)	-0.0145295	0.292021	0.555386	Q6FI81	CIAPIN1	312
SYLM_HUMAN	Probable leucine--tRNA ligase, mitochondrial (EC 6.1.1.4) (Leucyl-tRNA synthetase) (LeuRS)	0.0390413	0.00190688	0.0474554	Q15031	LARS2	903
SODC_HUMAN	Superoxide dismutase [Cu-Zn] (EC 1.15.1.1) (Superoxide dismutase 1) (hSod1)	-0.000649629	0.967519	0.983658	P00441	SOD1	154
DBLOH_HUMAN	Diablo homolog, mitochondrial (Direct IAP-binding protein with low pI) (Second mitochondria-derived activator of caspase) (Smac)	0.0273289	0.078296	0.277457	Q9NR28	DIABLO	239
EFTU_HUMAN	Elongation factor Tu, mitochondrial (EF-Tu) (P43)	0.0385759	0.00238162	0.0526843	P49411	TUFM	452
SYIM_HUMAN	Isoleucine--tRNA ligase, mitochondrial (EC 6.1.1.5) (Isoleucyl-tRNA synthetase) (IleRS)	0.0311128	0.00112113	0.0405456	Q9NSE4	IARS2	1012
EFTS_HUMAN	Elongation factor Ts, mitochondrial (EF-Ts) (EF-TsMt)	0.030358	0.0435085	0.198352	P43897	TSFM	325
SYYM_HUMAN	Tyrosine--tRNA ligase, mitochondrial (EC 6.1.1.1) (Tyrosyl-tRNA synthetase) (TyrRS)	0.025967	0.0114178	0.0998254	Q9Y2Z4	YARS2	477
RNZ2_HUMAN	Zinc phosphodiesterase ELAC protein 2 (EC 3.1.26.11) (ElaC homolog protein 2) (Heredity prostate cancer protein 2) (Ribonuclease Z 2) (RNase Z 2) (tRNA 3 endonuclease 2) (tRNase Z 2)	0.0125276	0.309395	0.576158	Q9BQ52	ELAC2	826
SYNM_HUMAN	Probable asparagine--tRNA ligase, mitochondrial (EC 6.1.1.22) (Asparaginyl-tRNA synthetase) (AsnRS)	0.0170584	0.510787	0.737635	Q96I59	NARS2	477
SYEM_HUMAN	Probable glutamate--tRNA ligase, mitochondrial (EC 6.1.1.17) (Glutamyl-tRNA synthetase) (GluRS)	0.00807811	0.607914	0.794588	Q5JPH6	EARS2	523
SYTM_HUMAN	Threonine--tRNA ligase, mitochondrial (EC 6.1.1.3) (Threonyl-tRNA synthetase) (ThrRS) (Threonyl-tRNA synthetase-like 1)	-0.0137886	0.397472	0.649861	Q9BW92	TARS2	718
ORN_HUMAN	Oligoribonuclease, mitochondrial (EC 3.1.-.-) (RNA exonuclease 2 homolog) (Small fragment nuclease)	0.00215043	0.891414	0.950879	Q9Y3B8	REXO2	237
MICU2_HUMAN	Calcium uptake protein 2, mitochondrial (EF-hand domain-containing family member A1)	0.00837898	0.635804	0.813086	Q8IYU8	MICU2	434
FAD1_HUMAN	FAD synthase (EC 2.7.7.2) (FAD pyrophosphorylase) (FMN adenylyltransferase) (Flavin adenine dinucleotide synthase) [Includes: Molybdenum cofactor biosynthesis protein-like region; FAD synthase region]	0.0169737	0.247391	0.50848	Q8NFF5	FLAD1	587
EFGM_HUMAN	Elongation factor G, mitochondrial (EF-Gmt) (Elongation factor G 1, mitochondrial) (mEF-G 1) (Elongation factor G1) (hEFG1)	0.0258978	0.0219364	0.136813	Q96RP9	GFM1	751
IDH3B_HUMAN	Isocitrate dehydrogenase [NAD] subunit beta, mitochondrial (EC 1.1.1.41) (Isocitric dehydrogenase subunit beta) (NAD(+)-specific ICDH subunit beta)	0.030348	0.0333554	0.170873	O43837	IDH3B	385
DNM1L_HUMAN	Dynamin-1-like protein (EC 3.6.5.5) (Dnm1p/Vps1p-like protein) (DVLP) (Dynamin family member proline-rich carboxyl-terminal domain less) (Dymple) (Dynamin-like protein) (Dynamin-like protein 4) (Dynamin-like protein IV) (HdynIV) (Dynamin-related protein 1)	0.00107141	0.88142	0.94461	O00429	DNM1L	736
MTOR_HUMAN	Serine/threonine-protein kinase mTOR (EC 2.7.11.1) (FK506-binding protein 12-rapamycin complex-associated protein 1) (FKBP12-rapamycin complex-associated protein) (Mammalian target of rapamycin) (mTOR) (Mechanistic target of rapamycin) (Rapamycin and FKBP12 target 1) (Rapamycin target protein 1)	-0.00617913	0.525974	0.748429	P42345	MTOR	2549
ACSL4_HUMAN	Long-chain-fatty-acid--CoA ligase 4 (EC 6.2.1.3) (Long-chain acyl-CoA synthetase 4) (LACS 4)	0.012832	0.425262	0.67142	O60488	ACSL4	711
VP13C_HUMAN	Vacuolar protein sorting-associated protein 13C	0.00652029	0.537501	0.756508	Q709C8	VPS13C	3753
ODPAT_HUMAN	Pyruvate dehydrogenase E1 component subunit alpha, testis-specific form, mitochondrial (EC 1.2.4.1) (PDHE1-A type II)	0.0473529	0.254201	0.515889	P29803	PDHA2	388
8ODP_HUMAN	7,8-dihydro-8-oxoguanine triphosphatase (EC 3.6.1.55) (2-hydroxy-dATP diphosphatase) (EC 3.6.1.56) (8-oxo-dGTPase) (Nucleoside diphosphate-linked moiety X motif 1) (Nudix motif 1)	-0.012071	0.714021	0.859662	P36639	NUDT1	197
RUSD4_HUMAN	Mitochondrial RNA pseudouridine synthase RPUSD4 (EC 5.4.99.-) (RNA pseudouridylate synthase domain-containing protein 4)	-0.0281664	0.307657	0.574684	Q96CM3	RPUSD4	377
BOLA3_HUMAN	BolA-like protein 3	0.0229284	0.384795	0.639437	Q53S33	BOLA3	107
ENOF1_HUMAN	Mitochondrial enolase superfamily member 1 (EC 4.2.1.68) (Antisense RNA to thymidylate synthase) (rTS) (L-fuconate dehydratase)	-0.00550841	0.852747	0.93027	Q7L5Y1	ENOSF1	443
AK1BF_HUMAN	Aldo-keto reductase family 1 member B15 (EC 1.1.1.-) (Estradiol 17-beta-dehydrogenase AKR1B15) (EC 1.1.1.62)	0.0114633	0.82059	0.915017	C9JRZ8	AKR1B15	316
OGDHL_HUMAN	2-oxoglutarate dehydrogenase-like, mitochondrial (EC 1.2.4.-) (2-oxoglutarate dehydrogenase complex component E1-like) (OGDC-E1-like) (Alpha-ketoglutarate dehydrogenase-like)	-0.0104238	0.776912	0.890592	Q9ULD0	OGDHL	1010
RT24_HUMAN	28S ribosomal protein S24, mitochondrial (MRP-S24) (S24mt) (Mitochondrial small ribosomal subunit protein uS3m) (bMRP-47) (bMRP47)	0.0150876	0.614598	0.798204	Q96EL2	MRPS24	167
RM17_HUMAN	39S ribosomal protein L17, mitochondrial (L17mt) (MRP-L17) (LYST-interacting protein 2) (Mitochondrial large ribosomal subunit protein bL17m)	0.0137548	0.556223	0.766601	Q9NRX2	MRPL17	175
ODPA_HUMAN	Pyruvate dehydrogenase E1 component subunit alpha, somatic form, mitochondrial (EC 1.2.4.1) (PDHE1-A type I)	0.0312491	0.0191737	0.129824	P08559	PDHA1	390
HAX1_HUMAN	HCLS1-associated protein X-1 (HS1-associating protein X-1) (HAX-1) (HS1-binding protein 1) (HSP1BP-1)	0.0249503	0.0856627	0.290526	O00165	HAX1	279
BACH_HUMAN	Cytosolic acyl coenzyme A thioester hydrolase (EC 3.1.2.2) (Acyl-CoA thioesterase 7) (Brain acyl-CoA hydrolase) (BACH) (CTE-IIa) (CTE-II) (Long chain acyl-CoA thioester hydrolase)	0.038569	0.539233	0.757242	O00154	ACOT7	380
TRUA_HUMAN	tRNA pseudouridine synthase A, mitochondrial (EC 5.4.99.12) (tRNA pseudouridine(38-40) synthase) (tRNA pseudouridylate synthase I) (tRNA-uridine isomerase I)	0.0110475	0.441264	0.688296	Q9Y606	PUS1	427
SYCM_HUMAN	Probable cysteine--tRNA ligase, mitochondrial (EC 6.1.1.16) (Cysteinyl-tRNA synthetase) (CysRS)	-0.0291877	0.112313	0.334192	Q9HA77	CARS2	564
ASC_HUMAN	Apoptosis-associated speck-like protein containing a CARD (hASC) (Caspase recruitment domain-containing protein 5) (PYD and CARD domain-containing protein) (Target of methylation-induced silencing 1)	-0.0240665	0.595417	0.787418	Q9ULZ3	PYCARD	195
LEG3_HUMAN	Galectin-3 (Gal-3) (35 kDa lectin) (Carbohydrate-binding protein 35) (CBP 35) (Galactose-specific lectin 3) (Galactoside-binding protein) (GALBP) (IgE-binding protein) (L-31) (Laminin-binding protein) (Lectin L-29) (Mac-2 antigen)	-0.0346871	0.052808	0.222403	P17931	LGALS3	250
ODO2_HUMAN	Dihydrolipoyllysine-residue succinyltransferase component of 2-oxoglutarate dehydrogenase complex, mitochondrial (EC 2.3.1.61) (2-oxoglutarate dehydrogenase complex component E2) (OGDC-E2) (Dihydrolipoamide succinyltransferase component of 2-oxoglutarate dehydrogenase complex) (E2K)	0.0346298	0.0126445	0.105479	P36957	DLST	453
MDHM_HUMAN	Malate dehydrogenase, mitochondrial (EC 1.1.1.37)	0.035263	0.0176418	0.124341	P40926	MDH2	338
FUMH_HUMAN	Fumarate hydratase, mitochondrial (Fumarase) (EC 4.2.1.2)	0.0353894	0.0020734	0.0505023	P07954	FH	510
MLXIP_HUMAN	MLX-interacting protein (Class E basic helix-loop-helix protein 36) (bHLHe36) (Transcriptional activator MondoA)	-0.051986	0.168837	0.41221	Q9HAP2	MLXIP	919
PHB2_HUMAN	Prohibitin-2 (B-cell receptor-associated protein BAP37) (D-prohibitin) (Repressor of estrogen receptor activity)	0.0144249	0.194046	0.448174	Q99623	PHB2	299
ODP2_HUMAN	Dihydrolipoyllysine-residue acetyltransferase component of pyruvate dehydrogenase complex, mitochondrial (EC 2.3.1.12) (70 kDa mitochondrial autoantigen of primary biliary cirrhosis) (PBC) (Dihydrolipoamide acetyltransferase component of pyruvate dehydrogenase complex) (M2 antigen complex 70 kDa subunit) (Pyruvate dehydrogenase complex component E2) (PDC-E2) (PDCE2)	0.036459	0.00396959	0.060793	P10515	DLAT	647
FHIT_HUMAN	Bis(5'-adenosyl)-triphosphatase (EC 3.6.1.29) (AP3A hydrolase) (AP3Aase) (Diadenosine 5',5'''-P1,P3-triphosphate hydrolase) (Dinucleosidetriphosphatase) (Fragile histidine triad protein)	-0.0306682	0.125315	0.352978	P49789	FHIT	147
SUCA_HUMAN	Succinate--CoA ligase [ADP/GDP-forming] subunit alpha, mitochondrial (EC 6.2.1.4) (EC 6.2.1.5) (Succinyl-CoA synthetase subunit alpha) (SCS-alpha)	0.0372002	0.0197461	0.131418	P53597	SUCLG1	346
ACON_HUMAN	Aconitate hydratase, mitochondrial (Aconitase) (EC 4.2.1.3) (Citrate hydro-lyase)	0.0379954	0.00646092	0.0742751	Q99798	ACO2	780
PTRF_HUMAN	Polymerase I and transcript release factor (Cavin-1)	-0.00526807	0.710553	0.85807	Q6NZI2	PTRF	390
KANK2_HUMAN	KN motif and ankyrin repeat domain-containing protein 2 (Ankyrin repeat domain-containing protein 25) (Matrix-remodeling-associated protein 3) (SRC-1-interacting protein) (SIP) (SRC-interacting protein) (SRC1-interacting protein)	0.00272272	0.923122	0.965673	Q63ZY3	KANK2	851
GCR_HUMAN	Glucocorticoid receptor (GR) (Nuclear receptor subfamily 3 group C member 1)	-0.0124778	0.54278	0.758882	P04150	NR3C1	777
ODPB_HUMAN	Pyruvate dehydrogenase E1 component subunit beta, mitochondrial (PDHE1-B) (EC 1.2.4.1)	0.0383861	0.00594385	0.0724966	P11177	PDHB	359
IDH3A_HUMAN	Isocitrate dehydrogenase [NAD] subunit alpha, mitochondrial (EC 1.1.1.41) (Isocitric dehydrogenase subunit alpha) (NAD(+)-specific ICDH subunit alpha)	0.0394895	0.0130922	0.107185	P50213	IDH3A	366
SUCB1_HUMAN	Succinate--CoA ligase [ADP-forming] subunit beta, mitochondrial (EC 6.2.1.5) (ATP-specific succinyl-CoA synthetase subunit beta) (A-SCS) (Succinyl-CoA synthetase beta-A chain) (SCS-betaA)	0.0417646	0.00750713	0.0807893	Q9P2R7	SUCLA2	463
TPM1_HUMAN	Tropomyosin alpha-1 chain (Alpha-tropomyosin) (Tropomyosin-1)	-0.0073846	0.472724	0.710524	P09493	TPM1	284
MACF1_HUMAN	Microtubule-actin cross-linking factor 1, isoforms 1/2/3/5 (620 kDa actin-binding protein) (ABP620) (Actin cross-linking family protein 7) (Macrophin-1) (Trabeculin-alpha)	-0.0230368	0.0992944	0.314172	Q9UPN3	MACF1	7388
EZRI_HUMAN	Ezrin (Cytovillin) (Villin-2) (p81)	0.00570408	0.725993	0.866113	P15311	EZR	586
MYL1_HUMAN	Myosin light chain 1/3, skeletal muscle isoform (MLC1/MLC3) (MLC1F/MLC3F) (Myosin light chain alkali 1/2) (Myosin light chain A1/A2)	-0.0172223	0.0792355	0.279519	P05976	MYL1	194
CAV1_HUMAN	Caveolin-1	0.0144376	0.402749	0.654803	Q03135	CAV1	178
TRI72_HUMAN	Tripartite motif-containing protein 72 (Mitsugumin-53) (Mg53)	0.000909161	0.891269	0.950879	Q6ZMU5	TRIM72	477
ADDB_HUMAN	Beta-adducin (Erythrocyte adducin subunit beta)	0.00206097	0.958119	0.979132	P35612	ADD2	726
DEMA_HUMAN	Dematin (Dematin actin-binding protein) (Erythrocyte membrane protein band 4.9)	0.00290315	0.945218	0.973672	Q08495	DMTN	405
SGCA_HUMAN	Alpha-sarcoglycan (Alpha-SG) (50 kDa dystrophin-associated glycoprotein) (50DAG) (Adhalin) (Dystroglycan-2)	-0.00924657	0.227541	0.487111	Q16586	SGCA	387
SRC8_HUMAN	Src substrate cortactin (Amplaxin) (Oncogene EMS1)	-0.00394652	0.728849	0.867725	Q14247	CTTN	550
SGCB_HUMAN	Beta-sarcoglycan (Beta-SG) (43 kDa dystrophin-associated glycoprotein) (43DAG) (A3b)	-0.0121819	0.0832391	0.284834	Q16585	SGCB	318
SGCG_HUMAN	Gamma-sarcoglycan (Gamma-SG) (35 kDa dystrophin-associated glycoprotein) (35DAG)	-0.0143084	0.136322	0.370036	Q13326	SGCG	291
MYO1C_HUMAN	Unconventional myosin-Ic (Myosin I beta) (MMI-beta) (MMIb)	0.0131324	0.44546	0.692376	O00159	MYO1C	1063
CISY_HUMAN	Citrate synthase, mitochondrial (EC 2.3.3.1) (Citrate (Si)-synthase)	0.0462143	0.00742335	0.0805813	O75390	CS	466
TLN2_HUMAN	Talin-2	-0.00904687	0.256105	0.517407	Q9Y4G6	TLN2	2542
COBL_HUMAN	Protein cordon-bleu	-0.0187469	0.0923086	0.300827	O75128	COBL	1261
NHRF2_HUMAN	Na(+)/H(+) exchange regulatory cofactor NHE-RF2 (NHERF-2) (NHE3 kinase A regulatory protein E3KARP) (SRY-interacting protein 1) (SIP-1) (Sodium-hydrogen exchanger regulatory factor 2) (Solute carrier family 9 isoform A3 regulatory factor 2) (Tyrosine kinase activator protein 1) (TKA-1)	0.0159508	0.123956	0.351866	Q15599	SLC9A3R2	337
IDHP_HUMAN	Isocitrate dehydrogenase [NADP], mitochondrial (IDH) (EC 1.1.1.42) (ICD-M) (IDP) (NADP(+)-specific ICDH) (Oxalosuccinate decarboxylase)	0.0651853	0.000478962	0.0299693	P48735	IDH2	452
TPM2_HUMAN	Tropomyosin beta chain (Beta-tropomyosin) (Tropomyosin-2)	-0.0111459	0.0486742	0.210249	P07951	TPM2	284
ADDA_HUMAN	Alpha-adducin (Erythrocyte adducin subunit alpha)	-0.00791421	0.779563	0.891278	P35611	ADD1	737
FERM2_HUMAN	Fermitin family homolog 2 (Kindlin-2) (Mitogen-inducible gene 2 protein) (MIG-2) (Pleckstrin homology domain-containing family C member 1) (PH domain-containing family C member 1)	-0.0134819	0.228624	0.488474	Q96AC1	FERMT2	680
EIF3B_HUMAN	Eukaryotic translation initiation factor 3 subunit B (eIF3b) (Eukaryotic translation initiation factor 3 subunit 9) (Prt1 homolog) (hPrt1) (eIF-3-eta) (eIF3 p110) (eIF3 p116)	-0.0114096	0.0269072	0.153334	P55884	EIF3B	814
SEPT2_HUMAN	Septin-2 (Neural precursor cell expressed developmentally down-regulated protein 5) (NEDD-5)	-0.00637955	0.530759	0.751839	Q15019	2018-09-02	361
IQGA1_HUMAN	Ras GTPase-activating-like protein IQGAP1 (p195)	0.00392907	0.777586	0.890645	P46940	IQGAP1	1657
SRBS2_HUMAN	Sorbin and SH3 domain-containing protein 2 (Arg-binding protein 2) (ArgBP2) (Arg/Abl-interacting protein 2) (Sorbin)	-0.0201298	0.696722	0.85075	O94875	SORBS2	1100
KPB1_HUMAN	Phosphorylase b kinase regulatory subunit alpha, skeletal muscle isoform (Phosphorylase kinase alpha M subunit)	0.0030892	0.821437	0.915727	P46020	PHKA1	1223
DIAP1_HUMAN	Protein diaphanous homolog 1 (Diaphanous-related formin-1) (DRF1)	-0.0170926	0.278828	0.540912	O60610	DIAPH1	1272
OBSCN_HUMAN	Obscurin (EC 2.7.11.1) (Obscurin-RhoGEF) (Obscurin-myosin light chain kinase) (Obscurin-MLCK)	-0.00689252	0.375811	0.63164	Q5VST9	OBSCN	7968
PGK1_HUMAN	Phosphoglycerate kinase 1 (EC 2.7.2.3) (Cell migration-inducing gene 10 protein) (Primer recognition protein 2) (PRP 2)	-0.0196721	0.0553172	0.228363	P00558	PGK1	417
MYOTI_HUMAN	Myotilin (57 kDa cytoskeletal protein) (Myofibrillar titin-like Ig domains protein) (Titin immunoglobulin domain protein)	-0.00440779	0.558596	0.767445	Q9UBF9	MYOT	498
MYH14_HUMAN	Myosin-14 (Myosin heavy chain 14) (Myosin heavy chain, non-muscle IIc) (Non-muscle myosin heavy chain IIc) (NMHC II-C)	-0.0117058	0.0460125	0.202911	Q7Z406	MYH14	1995
CAN1_HUMAN	Calpain-1 catalytic subunit (EC 3.4.22.52) (Calcium-activated neutral proteinase 1) (CANP 1) (Calpain mu-type) (Calpain-1 large subunit) (Cell proliferation-inducing gene 30 protein) (Micromolar-calpain) (muCANP)	-0.014703	0.0741616	0.269362	P07384	CAPN1	714
VASP_HUMAN	Vasodilator-stimulated phosphoprotein (VASP)	-0.0134007	0.481842	0.715551	P50552	VASP	380
LSP1_HUMAN	Lymphocyte-specific protein 1 (47 kDa actin-binding protein) (52 kDa phosphoprotein) (pp52) (Lymphocyte-specific antigen WP34)	-0.0417952	0.160592	0.402381	P33241	LSP1	339
EPS8_HUMAN	Epidermal growth factor receptor kinase substrate 8	-0.00190525	0.950138	0.975863	Q12929	EPS8	822
ADDG_HUMAN	Gamma-adducin (Adducin-like protein 70)	-0.00650025	0.746479	0.876651	Q9UEY8	ADD3	706
ACTC_HUMAN	Actin, alpha cardiac muscle 1 (Alpha-cardiac actin)	0.00834834	0.936641	0.969626	P68032	ACTC1	377
FLNC_HUMAN	Filamin-C (FLN-C) (FLNc) (ABP-280-like protein) (ABP-L) (Actin-binding-like protein) (Filamin-2) (Gamma-filamin)	-0.0143913	0.136153	0.370036	Q14315	FLNC	2725
EMAL1_HUMAN	Echinoderm microtubule-associated protein-like 1 (EMAP-1) (HuEMAP-1)	0.00584348	0.552834	0.764947	O00423	EML1	815
PROF2_HUMAN	Profilin-2 (Profilin II)	-0.0199099	0.122949	0.35014	P35080	PFN2	140
ACTH_HUMAN	Actin, gamma-enteric smooth muscle (Alpha-actin-3) (Gamma-2-actin) (Smooth muscle gamma-actin)	-0.0104086	0.797154	0.902767	P63267	ACTG2	376
MYO1E_HUMAN	Unconventional myosin-Ie (Myosin-Ic) (Unconventional myosin 1E)	-0.037536	0.285618	0.547697	Q12965	MYO1E	1108
CRKL_HUMAN	Crk-like protein	-0.0121068	0.019525	0.130932	P46109	CRKL	303
SMTN_HUMAN	Smoothelin	0.0126869	0.211388	0.46738	P53814	SMTN	917
ABLM3_HUMAN	Actin-binding LIM protein 3 (abLIM-3) (Actin-binding LIM protein family member 3)	0.0246396	0.21512	0.472529	O94929	ABLIM3	683
CSN1_HUMAN	COP9 signalosome complex subunit 1 (SGN1) (Signalosome subunit 1) (G protein pathway suppressor 1) (GPS-1) (JAB1-containing signalosome subunit 1) (Protein MFH)	-0.012166	0.038461	0.185526	Q13098	GPS1	491
DLRB1_HUMAN	Dynein light chain roadblock-type 1 (Bithoraxoid-like protein) (BLP) (Dynein light chain 2A, cytoplasmic) (Dynein-associated protein Km23) (Roadblock domain-containing protein 1)	0.00167772	0.892302	0.95092	Q9NP97	DYNLRB1	96
SPTA1_HUMAN	Spectrin alpha chain, erythrocytic 1 (Erythroid alpha-spectrin)	0.00259381	0.953347	0.976511	P02549	SPTA1	2419
FSCN1_HUMAN	Fascin (55 kDa actin-bundling protein) (Singed-like protein) (p55)	-0.000592261	0.974044	0.985931	Q16658	FSCN1	493
UGGG1_HUMAN	UDP-glucose:glycoprotein glucosyltransferase 1 (UGT1) (hUGT1) (EC 2.4.1.-) (UDP--Glc:glycoprotein glucosyltransferase) (UDP-glucose ceramide glucosyltransferase-like 1)	-0.0122146	0.0158207	0.116788	Q9NYU2	UGGT1	1555
CAMP1_HUMAN	Calmodulin-regulated spectrin-associated protein 1	0.00926956	0.720935	0.862688	Q5T5Y3	CAMSAP1	1602
ARPC5_HUMAN	Actin-related protein 2/3 complex subunit 5 (Arp2/3 complex 16 kDa subunit) (p16-ARC)	0.00045621	0.984299	0.990632	O15511	ARPC5	151
RYR1_HUMAN	Ryanodine receptor 1 (RYR-1) (RyR1) (Skeletal muscle calcium release channel) (Skeletal muscle ryanodine receptor) (Skeletal muscle-type ryanodine receptor) (Type 1 ryanodine receptor)	-0.0123546	0.00180348	0.0474554	P21817	RYR1	5038
CLAP2_HUMAN	CLIP-associating protein 2 (Cytoplasmic linker-associated protein 2) (Protein Orbit homolog 2) (hOrbit2)	-0.0125247	0.00795367	0.0833264	O75122	CLASP2	1294
IF4G2_HUMAN	Eukaryotic translation initiation factor 4 gamma 2 (eIF-4-gamma 2) (eIF-4G 2) (eIF4G 2) (Death-associated protein 5) (DAP-5) (p97)	-0.0126064	0.0441419	0.200062	P78344	EIF4G2	907
ANXA7_HUMAN	Annexin A7 (Annexin VII) (Annexin-7) (Synexin)	-0.0126479	0.0457736	0.20285	P20073	ANXA7	488
MYPT1_HUMAN	Protein phosphatase 1 regulatory subunit 12A (Myosin phosphatase-targeting subunit 1) (Myosin phosphatase target subunit 1) (Protein phosphatase myosin-binding subunit)	-0.00893086	0.324946	0.590076	O14974	PPP1R12A	1030
CASQ2_HUMAN	Calsequestrin-2 (Calsequestrin, cardiac muscle isoform)	0.039793	0.171177	0.414688	O14958	CASQ2	399
SPTB1_HUMAN	Spectrin beta chain, erythrocytic (Beta-I spectrin)	-0.0167988	0.571964	0.773477	P11277	SPTB	2137
MAP1A_HUMAN	Microtubule-associated protein 1A (MAP-1A) (Proliferation-related protein p80) [Cleaved into: MAP1A heavy chain; MAP1 light chain LC2]	-0.00642881	0.854769	0.931438	P78559	MAP1A	2803
ARP2_HUMAN	Actin-related protein 2 (Actin-like protein 2)	-0.00377512	0.725752	0.866113	P61160	ACTR2	394
DC1L2_HUMAN	Cytoplasmic dynein 1 light intermediate chain 2 (Dynein light intermediate chain 2, cytosolic) (LIC-2) (LIC53/55)	-0.0186149	0.122908	0.35014	O43237	DYNC1LI2	492
MYH8_HUMAN	Myosin-8 (Myosin heavy chain 8) (Myosin heavy chain, skeletal muscle, perinatal) (MyHC-perinatal)	-0.0126353	0.108752	0.328632	P13535	MYH8	1937
RS14_HUMAN	40S ribosomal protein S14 (Small ribosomal subunit protein uS11)	-0.0127118	0.0422963	0.19542	P62263	RPS14	151
MYH1_HUMAN	Myosin-1 (Myosin heavy chain 1) (Myosin heavy chain 2x) (MyHC-2x) (Myosin heavy chain IIx/d) (MyHC-IIx/d) (Myosin heavy chain, skeletal muscle, adult 1)	-0.012695	0.757297	0.880765	P12882	MYH1	1939
ARP5L_HUMAN	Actin-related protein 2/3 complex subunit 5-like protein (Arp2/3 complex 16 kDa subunit 2) (ARC16-2)	-0.00311533	0.778084	0.89075	Q9BPX5	ARPC5L	153
MYLK3_HUMAN	Myosin light chain kinase 3 (EC 2.7.11.18) (Cardiac-MyBP-C-associated Ca/CaM kinase) (Cardiac-MLCK)	0.00569306	0.714226	0.859662	Q32MK0	MYLK3	819
IMB1_HUMAN	Importin subunit beta-1 (Importin-90) (Karyopherin subunit beta-1) (Nuclear factor p97) (Pore targeting complex 97 kDa subunit) (PTAC97)	-0.0128586	0.037563	0.183623	Q14974	KPNB1	876
ABLM2_HUMAN	Actin-binding LIM protein 2 (abLIM-2) (Actin-binding LIM protein family member 2)	-0.0150521	0.0798906	0.279937	Q6H8Q1	ABLIM2	611
CYTB_HUMAN	Cystatin-B (CPI-B) (Liver thiol proteinase inhibitor) (Stefin-B)	-0.00380638	0.736482	0.871365	P04080	CSTB	98
COR1A_HUMAN	Coronin-1A (Coronin-like protein A) (Clipin-A) (Coronin-like protein p57) (Tryptophan aspartate-containing coat protein) (TACO)	0.0111476	0.782268	0.893318	P31146	CORO1A	461
MTSS1_HUMAN	Metastasis suppressor protein 1 (Metastasis suppressor YGL-1) (Missing in metastasis protein)	-0.044629	0.226827	0.486771	O43312	MTSS1	755
TENS1_HUMAN	Tensin-1	-0.0116842	0.229893	0.489515	Q9HBL0	TNS1	1735
SNTB2_HUMAN	Beta-2-syntrophin (59 kDa dystrophin-associated protein A1 basic component 2) (Syntrophin-3) (SNT3) (Syntrophin-like) (SNTL)	-0.0234743	0.0735815	0.268417	Q13425	SNTB2	540
LIMA1_HUMAN	LIM domain and actin-binding protein 1 (Epithelial protein lost in neoplasm)	0.0106049	0.59507	0.787418	Q9UHB6	LIMA1	759
SEP11_HUMAN	Septin-11	0.00599426	0.701956	0.852862	Q9NVA2	2018-09-11	429
MYLK_HUMAN	Myosin light chain kinase, smooth muscle (MLCK) (smMLCK) (EC 2.7.11.18) (Kinase-related protein) (KRP) (Telokin) [Cleaved into: Myosin light chain kinase, smooth muscle, deglutamylated form]	-0.019237	0.561038	0.76842	Q15746	MYLK	1914
ABLM1_HUMAN	Actin-binding LIM protein 1 (abLIM-1) (Actin-binding LIM protein family member 1) (Actin-binding double zinc finger protein) (LIMAB1) (Limatin)	0.0129789	0.595078	0.787418	O14639	ABLIM1	778
RIN1_HUMAN	Ras and Rab interactor 1 (Ras inhibitor JC99) (Ras interaction/interference protein 1)	-0.0270972	0.414714	0.661729	Q13671	RIN1	783
DP13A_HUMAN	DCC-interacting protein 13-alpha (Dip13-alpha) (Adapter protein containing PH domain, PTB domain and leucine zipper motif 1)	-0.0129109	0.0330031	0.170063	Q9UKG1	APPL1	709
SDCB1_HUMAN	Syntenin-1 (Melanoma differentiation-associated protein 9) (MDA-9) (Pro-TGF-alpha cytoplasmic domain-interacting protein 18) (TACIP18) (Scaffold protein Pbp1) (Syndecan-binding protein 1)	-0.00298383	0.780071	0.891626	O00560	SDCBP	298
ARHL2_HUMAN	Poly(ADP-ribose) glycohydrolase ARH3 (EC 3.2.1.143) (ADP-ribosylhydrolase 3) ([Protein ADP-ribosylarginine] hydrolase-like protein 2)	-0.0129794	0.0230978	0.140851	Q9NX46	ADPRHL2	363
CEP68_HUMAN	Centrosomal protein of 68 kDa (Cep68)	0.0202055	0.73089	0.868621	Q76N32	CEP68	757
FHL3_HUMAN	Four and a half LIM domains protein 3 (FHL-3) (Skeletal muscle LIM-protein 2) (SLIM-2)	-0.0268616	0.121489	0.349162	Q13643	FHL3	280
ANKR2_HUMAN	Ankyrin repeat domain-containing protein 2 (Skeletal muscle ankyrin repeat protein) (hArpp)	-0.0398023	0.140207	0.374287	Q9GZV1	ANKRD2	360
AIMP1_HUMAN	Aminoacyl tRNA synthase complex-interacting multifunctional protein 1 (Multisynthase complex auxiliary component p43) [Cleaved into: Endothelial monocyte-activating polypeptide 2 (EMAP-2) (Endothelial monocyte-activating polypeptide II) (EMAP-II) (Small inducible cytokine subfamily E member 1)]	-0.0131113	0.0385869	0.185726	Q12904	AIMP1	312
NUBP2_HUMAN	Cytosolic Fe-S cluster assembly factor NUBP2 (Nucleotide-binding protein 2) (NBP 2)	0.00110953	0.922509	0.965493	Q9Y5Y2	NUBP2	271
TNNI2_HUMAN	Troponin I, fast skeletal muscle (Troponin I, fast-twitch isoform)	-0.0270465	0.060428	0.241933	P48788	TNNI2	182
UBA3_HUMAN	NEDD8-activating enzyme E1 catalytic subunit (EC 6.3.2.-) (NEDD8-activating enzyme E1C) (Ubiquitin-activating enzyme E1C) (Ubiquitin-like modifier-activating enzyme 3) (Ubiquitin-activating enzyme 3)	-0.0131647	0.0458617	0.202872	Q8TBC4	UBA3	463
STRAP_HUMAN	Serine-threonine kinase receptor-associated protein (MAP activator with WD repeats) (UNR-interacting protein) (WD-40 repeat protein PT-WD)	-0.0132784	0.0282551	0.156062	Q9Y3F4	STRAP	350
SMPX_HUMAN	Small muscular protein (Stretch-responsive skeletal muscle protein)	0.00622111	0.689593	0.845638	Q9UHP9	SMPX	88
GOGA2_HUMAN	Golgin subfamily A member 2 (130 kDa cis-Golgi matrix protein) (GM130) (GM130 autoantigen) (Golgin-95)	-0.0249295	0.580356	0.779503	Q08379	GOLGA2	1002
MYOZ1_HUMAN	Myozenin-1 (Calsarcin-2) (Filamin-, actinin- and telethonin-binding protein) (Protein FATZ)	-0.00525581	0.141096	0.375001	Q9NP98	MYOZ1	299
EIF2A_HUMAN	Eukaryotic translation initiation factor 2A (eIF-2A) (65 kDa eukaryotic translation initiation factor 2A) [Cleaved into: Eukaryotic translation initiation factor 2A, N-terminally processed]	-0.0134246	0.0130645	0.107183	Q9BY44	EIF2A	585
TES_HUMAN	Testin (TESS)	-0.0201568	0.533353	0.75418	Q9UGI8	TES	421
PALLD_HUMAN	Palladin (SIH002) (Sarcoma antigen NY-SAR-77)	-0.0146356	0.145773	0.38085	Q8WX93	PALLD	1383
SMTL1_HUMAN	Smoothelin-like protein 1	-0.0525025	0.114198	0.337137	A8MU46	SMTNL1	457
2AAA_HUMAN	Serine/threonine-protein phosphatase 2A 65 kDa regulatory subunit A alpha isoform (Medium tumor antigen-associated 61 kDa protein) (PP2A subunit A isoform PR65-alpha) (PP2A subunit A isoform R1-alpha)	-0.0134404	0.00512943	0.0689168	P30153	PPP2R1A	589
NUBP1_HUMAN	Cytosolic Fe-S cluster assembly factor NUBP1 (Nucleotide-binding protein 1) (NBP 1)	-0.0256549	0.105873	0.324322	P53384	NUBP1	320
FHOD1_HUMAN	FH1/FH2 domain-containing protein 1 (Formin homolog overexpressed in spleen 1) (FHOS) (Formin homology 2 domain-containing protein 1)	-0.0111377	0.0797619	0.279739	Q9Y613	FHOD1	1164
41_HUMAN	Protein 4.1 (P4.1) (4.1R) (Band 4.1) (EPB4.1)	0.00370266	0.925132	0.966501	P11171	EPB41	864
PAIRB_HUMAN	Plasminogen activator inhibitor 1 RNA-binding protein (PAI1 RNA-binding protein 1) (PAI-RBP1) (SERPINE1 mRNA-binding protein 1)	-0.0134724	0.0201149	0.13244	Q8NC51	SERBP1	408
TRI55_HUMAN	Tripartite motif-containing protein 55 (Muscle-specific RING finger protein 2) (MuRF-2) (MuRF2) (RING finger protein 29)	0.0107703	0.638053	0.813824	Q9BYV6	TRIM55	548
RTCB_HUMAN	tRNA-splicing ligase RtcB homolog (EC 6.5.1.3)	-0.0134852	0.00435616	0.0638127	Q9Y3I0	RTCB	505
BIN1_HUMAN	Myc box-dependent-interacting protein 1 (Amphiphysin II) (Amphiphysin-like protein) (Box-dependent myc-interacting protein 1) (Bridging integrator 1)	-0.0109969	0.191471	0.444717	O00499	BIN1	593
TRI63_HUMAN	E3 ubiquitin-protein ligase TRIM63 (EC 2.3.2.27) (Iris RING finger protein) (Muscle-specific RING finger protein 1) (MuRF-1) (MuRF1) (RING finger protein 28) (RING-type E3 ubiquitin transferase TRIM63) (Striated muscle RING zinc finger protein) (Tripartite motif-containing protein 63)	0.0175159	0.334997	0.599381	Q969Q1	TRIM63	353
DYLT1_HUMAN	Dynein light chain Tctex-type 1 (Protein CW-1) (T-complex testis-specific protein 1 homolog)	-0.00438432	0.76015	0.881349	P63172	DYNLT1	113
RSSA_HUMAN	40S ribosomal protein SA (37 kDa laminin receptor precursor) (37LRP) (37/67 kDa laminin receptor) (LRP/LR) (67 kDa laminin receptor) (67LR) (Colon carcinoma laminin-binding protein) (Laminin receptor 1) (LamR) (Laminin-binding protein precursor p40) (LBP/p40) (Multidrug resistance-associated protein MGr1-Ag) (NEM/1CHD4) (Small ribosomal subunit protein uS2)	-0.0135534	0.0335407	0.171173	P08865	RPSA	295
UBP2L_HUMAN	Ubiquitin-associated protein 2-like (Protein NICE-4)	-0.0135752	0.00877939	0.0876504	Q14157	UBAP2L	1087
DYL2_HUMAN	Dynein light chain 2, cytoplasmic (8 kDa dynein light chain b) (DLC8b) (Dynein light chain LC8-type 2)	-0.0163509	0.519086	0.744221	Q96FJ2	DYNLL2	89
SYNE1_HUMAN	Nesprin-1 (Enaptin) (KASH domain-containing protein 1) (KASH1) (Myocyte nuclear envelope protein 1) (Myne-1) (Nuclear envelope spectrin repeat protein 1) (Synaptic nuclear envelope protein 1) (Syne-1)	-0.0122885	0.171132	0.414688	Q8NF91	SYNE1	8797
GANAB_HUMAN	Neutral alpha-glucosidase AB (EC 3.2.1.84) (Alpha-glucosidase 2) (Glucosidase II subunit alpha)	-0.0136267	0.0159897	0.117115	Q14697	GANAB	944
NUMA1_HUMAN	Nuclear mitotic apparatus protein 1 (NuMA protein) (Nuclear matrix protein-22) (NMP-22) (SP-H antigen)	-0.015332	0.0666297	0.255326	Q14980	NUMA1	2115
ZYX_HUMAN	Zyxin (Zyxin-2)	-0.0157934	0.251531	0.513377	Q15942	ZYX	572
PDLI2_HUMAN	PDZ and LIM domain protein 2 (PDZ-LIM protein mystique)	0.00982371	0.545573	0.76078	Q96JY6	PDLIM2	352
SEPT7_HUMAN	Septin-7 (CDC10 protein homolog)	-0.0122298	0.323887	0.589704	Q16181	2018-09-07	437
PLAK_HUMAN	Junction plakoglobin (Catenin gamma) (Desmoplakin III) (Desmoplakin-3)	0.0069638	0.838339	0.923324	P14923	JUP	745
FLNB_HUMAN	Filamin-B (FLN-B) (ABP-278) (ABP-280 homolog) (Actin-binding-like protein) (Beta-filamin) (Filamin homolog 1) (Fh1) (Filamin-3) (Thyroid autoantigen) (Truncated actin-binding protein) (Truncated ABP)	0.00586121	0.708913	0.857263	O75369	FLNB	2602
MYH10_HUMAN	Myosin-10 (Cellular myosin heavy chain, type B) (Myosin heavy chain 10) (Myosin heavy chain, non-muscle IIb) (Non-muscle myosin heavy chain B) (NMMHC-B) (Non-muscle myosin heavy chain IIb) (NMMHC II-b) (NMMHC-IIB)	-0.0320902	0.12822	0.35771	P35580	MYH10	1976
ACTG_HUMAN	Actin, cytoplasmic 2 (Gamma-actin) [Cleaved into: Actin, cytoplasmic 2, N-terminally processed]	0.00291013	0.922036	0.965229	P63261	ACTG1	375
FLNA_HUMAN	Filamin-A (FLN-A) (Actin-binding protein 280) (ABP-280) (Alpha-filamin) (Endothelial actin-binding protein) (Filamin-1) (Non-muscle filamin)	-0.00815861	0.847481	0.926371	P21333	FLNA	2647
MYBPH_HUMAN	Myosin-binding protein H (MyBP-H) (H-protein)	-0.0274861	0.568529	0.770231	Q13203	MYBPH	477
SYEP_HUMAN	Bifunctional glutamate/proline--tRNA ligase (Bifunctional aminoacyl-tRNA synthetase) (Cell proliferation-inducing gene 32 protein) (Glutamatyl-prolyl-tRNA synthetase) [Includes: Glutamate--tRNA ligase (EC 6.1.1.17) (Glutamyl-tRNA synthetase) (GluRS); Proline--tRNA ligase (EC 6.1.1.15) (Prolyl-tRNA synthetase)]	-0.0137379	0.000781638	0.0358803	P07814	EPRS	1512
NRAP_HUMAN	Nebulin-related-anchoring protein (N-RAP)	-0.0393705	0.0649132	0.251166	Q86VF7	NRAP	1730
MYL5_HUMAN	Myosin light chain 5 (Myosin regulatory light chain 5) (Superfast myosin regulatory light chain 2) (MYLC2) (MyLC-2)	0.0118646	0.735219	0.870799	Q02045	MYL5	173
U520_HUMAN	U5 small nuclear ribonucleoprotein 200 kDa helicase (EC 3.6.4.13) (Activating signal cointegrator 1 complex subunit 3-like 1) (BRR2 homolog) (U5 snRNP-specific 200 kDa protein) (U5-200KD)	-0.0137904	0.0175928	0.124284	O75643	SNRNP200	2136
MYH2_HUMAN	Myosin-2 (Myosin heavy chain 2) (Myosin heavy chain 2a) (MyHC-2a) (Myosin heavy chain IIa) (MyHC-IIa) (Myosin heavy chain, skeletal muscle, adult 2)	0.00400094	0.876484	0.941623	Q9UKX2	MYH2	1941
PHKG1_HUMAN	Phosphorylase b kinase gamma catalytic chain, skeletal muscle/heart isoform (PHK-gamma-M) (EC 2.7.11.19) (Phosphorylase kinase subunit gamma-1) (Serine/threonine-protein kinase PHKG1) (EC 2.7.11.1) (EC 2.7.11.26)	-0.00412838	0.778894	0.891044	Q16816	PHKG1	387
SEPT6_HUMAN	Septin-6	-0.000564648	0.987088	0.992526	Q14141	2018-09-06	434
CSN3_HUMAN	COP9 signalosome complex subunit 3 (SGN3) (Signalosome subunit 3) (JAB1-containing signalosome subunit 3)	-0.0138306	0.0312116	0.164509	Q9UNS2	COPS3	423
TNNC2_HUMAN	Troponin C, skeletal muscle	-0.00616016	0.800399	0.904709	P02585	TNNC2	160
TNNT3_HUMAN	Troponin T, fast skeletal muscle (TnTf) (Beta-TnTF) (Fast skeletal muscle troponin T) (fTnT)	-0.0076778	0.52149	0.745958	P45378	TNNT3	269
WASF2_HUMAN	Wiskott-Aldrich syndrome protein family member 2 (WASP family protein member 2) (Protein WAVE-2) (Verprolin homology domain-containing protein 2)	0.0869933	0.101962	0.317633	Q9Y6W5	WASF2	498
CN166_HUMAN	UPF0568 protein C14orf166 (CLE7 homolog) (CLE)	-0.013944	0.0214134	0.135887	Q9Y224	C14orf166	244
SMTL2_HUMAN	Smoothelin-like protein 2	-0.0109112	0.271382	0.532789	Q2TAL5	SMTNL2	461
HNRH3_HUMAN	Heterogeneous nuclear ribonucleoprotein H3 (hnRNP H3) (Heterogeneous nuclear ribonucleoprotein 2H9) (hnRNP 2H9)	-0.0139462	0.0327266	0.169036	P31942	HNRNPH3	346
MLRS_HUMAN	Myosin regulatory light chain 2, skeletal muscle isoform (Fast skeletal myosin light chain 2) (MLC2B)	-0.00132493	0.926349	0.966501	Q96A32	MYLPF	169
MYPT2_HUMAN	Protein phosphatase 1 regulatory subunit 12B (Myosin phosphatase-targeting subunit 2) (Myosin phosphatase target subunit 2)	-0.0118197	0.204763	0.459502	O60237	PPP1R12B	982
OSBP1_HUMAN	Oxysterol-binding protein 1	-0.0139873	0.0105809	0.0956925	P22059	OSBP	807
ACTN2_HUMAN	Alpha-actinin-2 (Alpha-actinin skeletal muscle isoform 2) (F-actin cross-linking protein)	-0.00385718	0.697983	0.851041	P35609	ACTN2	894
MYH4_HUMAN	Myosin-4 (Myosin heavy chain 2b) (MyHC-2b) (Myosin heavy chain 4) (Myosin heavy chain IIb) (MyHC-IIb) (Myosin heavy chain, skeletal muscle, fetal)	-0.00123383	0.901211	0.954442	Q9Y623	MYH4	1939
MYOM3_HUMAN	Myomesin-3 (Myomesin family member 3)	-0.0149643	0.232843	0.492198	Q5VTT5	MYOM3	1437
E41L1_HUMAN	Band 4.1-like protein 1 (Neuronal protein 4.1) (4.1N)	0.0790955	0.159392	0.400839	Q9H4G0	EPB41L1	881
MYH13_HUMAN	Myosin-13 (Myosin heavy chain 13) (Myosin heavy chain, skeletal muscle, extraocular) (MyHC-EO) (Myosin heavy chain, skeletal muscle, laryngeal) (MyHC-IIL) (Superfast myosin)	0.0272983	0.217143	0.475314	Q9UKX3	MYH13	1938
MYL4_HUMAN	Myosin light chain 4 (Myosin light chain 1, embryonic muscle/atrial isoform) (Myosin light chain alkali GT-1 isoform)	0.025437	0.506414	0.734779	P12829	MYL4	197
MYH6_HUMAN	Myosin-6 (Myosin heavy chain 6) (Myosin heavy chain, cardiac muscle alpha isoform) (MyHC-alpha)	-0.000300655	0.951228	0.976299	P13533	MYH6	1939
NEBU_HUMAN	Nebulin	-0.00738798	0.157918	0.398663	P20929	NEB	6669
DTNA_HUMAN	Dystrobrevin alpha (DTN-A) (Alpha-dystrobrevin) (Dystrophin-related protein 3)	-0.0140017	0.0252955	0.146684	Q9Y4J8	DTNA	743
WDR1_HUMAN	WD repeat-containing protein 1 (Actin-interacting protein 1) (AIP1) (NORI-1)	-0.0116468	0.0643758	0.249307	O75083	WDR1	606
ACTS_HUMAN	Actin, alpha skeletal muscle (Alpha-actin-1)	-0.00615191	0.164922	0.406732	P68133	ACTA1	377
MYOM1_HUMAN	Myomesin-1 (190 kDa connectin-associated protein) (190 kDa titin-associated protein) (Myomesin family member 1)	-0.00704433	0.229811	0.489515	P52179	MYOM1	1685
TNNT1_HUMAN	Troponin T, slow skeletal muscle (TnTs) (Slow skeletal muscle troponin T) (sTnT)	-0.0143217	0.26853	0.530604	P13805	TNNT1	278
MYH3_HUMAN	Myosin-3 (Muscle embryonic myosin heavy chain) (Myosin heavy chain 3) (Myosin heavy chain, fast skeletal muscle, embryonic) (SMHCE)	0.0019483	0.84961	0.928235	P11055	MYH3	1940
PRS6B_HUMAN	26S protease regulatory subunit 6B (26S proteasome AAA-ATPase subunit RPT3) (MB67-interacting protein) (MIP224) (Proteasome 26S subunit ATPase 4) (Tat-binding protein 7) (TBP-7)	-0.0140636	0.031809	0.166456	P43686	PSMC4	418
TPM3_HUMAN	Tropomyosin alpha-3 chain (Gamma-tropomyosin) (Tropomyosin-3) (Tropomyosin-5) (hTM5)	-0.00814171	0.544963	0.760242	P06753	TPM3	285
KLC2_HUMAN	Kinesin light chain 2 (KLC 2)	-0.0190672	0.0859101	0.291018	Q9H0B6	KLC2	622
MLRV_HUMAN	Myosin regulatory light chain 2, ventricular/cardiac muscle isoform (MLC-2) (MLC-2v) (Cardiac myosin light chain 2) (Myosin light chain 2, slow skeletal/ventricular muscle isoform) (MLC-2s/v) (Ventricular myosin light chain 2)	0.00764156	0.590442	0.787204	P10916	MYL2	166
MYPC1_HUMAN	Myosin-binding protein C, slow-type (Slow MyBP-C) (C-protein, skeletal muscle slow isoform)	-0.00829102	0.27305	0.534388	Q00872	MYBPC1	1141
MYG_HUMAN	Myoglobin	-0.0632687	0.0699533	0.260308	P02144	MB	154
CAZA1_HUMAN	F-actin-capping protein subunit alpha-1 (CapZ alpha-1)	-0.0126069	0.354172	0.614609	P52907	CAPZA1	286
TNNT2_HUMAN	Troponin T, cardiac muscle (TnTc) (Cardiac muscle troponin T) (cTnT)	-0.0209125	0.311019	0.576875	P45379	TNNT2	298
LMOD3_HUMAN	Leiomodin-3 (Leiomodin, fetal form)	-0.014498	0.106771	0.325894	Q0VAK6	LMOD3	560
WIPF3_HUMAN	WAS/WASL-interacting protein family member 3 (Corticosteroids and regional expression protein 16 homolog)	-0.00174547	0.892046	0.950879	A6NGB9	WIPF3	483
SYSC_HUMAN	Serine--tRNA ligase, cytoplasmic (EC 6.1.1.11) (Seryl-tRNA synthetase) (SerRS) (Seryl-tRNA(Ser/Sec) synthetase)	-0.014075	0.0422405	0.195368	P49591	SARS	514
MYH7B_HUMAN	Myosin-7B (Antigen MLAA-21) (Myosin cardiac muscle beta chain) (Myosin heavy chain 7B, cardiac muscle beta isoform) (Slow A MYH14)	-0.00682981	0.486546	0.717808	A7E2Y1	MYH7B	1941
MAP2_HUMAN	Methionine aminopeptidase 2 (MAP 2) (MetAP 2) (EC 3.4.11.18) (Initiation factor 2-associated 67 kDa glycoprotein) (p67) (p67eIF2) (Peptidase M)	-0.0141009	0.0499638	0.214761	P50579	METAP2	478
CAZA2_HUMAN	F-actin-capping protein subunit alpha-2 (CapZ alpha-2)	-0.00663299	0.269495	0.53079	P47755	CAPZA2	286
MYH7_HUMAN	Myosin-7 (Myosin heavy chain 7) (Myosin heavy chain slow isoform) (MyHC-slow) (Myosin heavy chain, cardiac muscle beta isoform) (MyHC-beta)	-0.0134485	0.221749	0.480108	P12883	MYH7	1935
MYL3_HUMAN	Myosin light chain 3 (Cardiac myosin light chain 1) (CMLC1) (Myosin light chain 1, slow-twitch muscle B/ventricular isoform) (MLC1SB) (Ventricular myosin alkali light chain) (Ventricular myosin light chain 1) (VLCl) (Ventricular/slow twitch myosin alkali light chain) (MLC-lV/sb)	0.0180368	0.183323	0.432859	P08590	MYL3	195
TNNI1_HUMAN	Troponin I, slow skeletal muscle (Troponin I, slow-twitch isoform)	-0.0197115	0.245904	0.506176	P19237	TNNI1	187
ENAH_HUMAN	Protein enabled homolog	-0.0212638	0.384289	0.639437	Q8N8S7	ENAH	591
CAPZB_HUMAN	F-actin-capping protein subunit beta (CapZ beta)	-0.00915608	0.203266	0.458213	P47756	CAPZB	277
MYOM2_HUMAN	Myomesin-2 (165 kDa connectin-associated protein) (165 kDa titin-associated protein) (M-protein) (Myomesin family member 2)	-0.00582978	0.358884	0.617647	P54296	MYOM2	1465
TMX1_HUMAN	Thioredoxin-related transmembrane protein 1 (Thioredoxin domain-containing protein 1) (Transmembrane Trx-related protein)	-0.0141395	0.0207878	0.133888	Q9H3N1	TMX1	280
TNNC1_HUMAN	Troponin C, slow skeletal and cardiac muscles (TN-C)	-0.000214912	0.991282	0.994838	P63316	TNNC1	161
SYPL2_HUMAN	Synaptophysin-like protein 2	-0.0154719	0.500936	0.731123	Q5VXT5	SYPL2	272
VINC_HUMAN	Vinculin (Metavinculin) (MV)	-0.0142115	0.00314373	0.0566267	P18206	VCL	1134
TNNI3_HUMAN	Troponin I, cardiac muscle (Cardiac troponin I)	-0.0769069	0.118455	0.342918	P19429	TNNI3	210
MPRIP_HUMAN	Myosin phosphatase Rho-interacting protein (M-RIP) (Rho-interacting protein 3) (RIP3) (p116Rip)	0.00664638	0.669382	0.831467	Q6WCQ1	MPRIP	1025
ACTN3_HUMAN	Alpha-actinin-3 (Alpha-actinin skeletal muscle isoform 3) (F-actin cross-linking protein)	0.0136631	0.816876	0.913666	Q08043	ACTN3	901
SYPL1_HUMAN	Synaptophysin-like protein 1 (Pantophysin)	-0.0133478	0.373346	0.629913	Q16563	SYPL1	259
TPM4_HUMAN	Tropomyosin alpha-4 chain (TM30p1) (Tropomyosin-4)	0.0182474	0.351622	0.611638	P67936	TPM4	248
FKB15_HUMAN	FK506-binding protein 15 (FKBP-15) (133 kDa FK506-binding protein) (133 kDa FKBP) (FKBP-133) (WASP- and FKBP-like protein) (WAFL)	-0.0262744	0.0692458	0.258125	Q5T1M5	FKBP15	1219
CE170_HUMAN	Centrosomal protein of 170 kDa (Cep170) (KARP-1-binding protein) (KARP1-binding protein)	-0.0237283	0.107515	0.327425	Q5SW79	CEP170	1584
MYH15_HUMAN	Myosin-15 (Myosin heavy chain 15)	-0.0257974	0.197343	0.452002	Q9Y2K3	MYH15	1946
ARPC3_HUMAN	Actin-related protein 2/3 complex subunit 3 (Arp2/3 complex 21 kDa subunit) (p21-ARC)	-0.0121114	0.373716	0.630252	O15145	ARPC3	178
ABCF2_HUMAN	ATP-binding cassette sub-family F member 2 (Iron-inhibited ABC transporter 2)	-0.0142589	0.0157623	0.11662	Q9UG63	ABCF2	623
SPTN1_HUMAN	Spectrin alpha chain, non-erythrocytic 1 (Alpha-II spectrin) (Fodrin alpha chain) (Spectrin, non-erythroid alpha subunit)	-0.0134495	0.276323	0.537431	Q13813	SPTAN1	2472
DPYL2_HUMAN	Dihydropyrimidinase-related protein 2 (DRP-2) (Collapsin response mediator protein 2) (CRMP-2) (N2A3) (Unc-33-like phosphoprotein 2) (ULIP-2)	-0.00709144	0.522994	0.746161	Q16555	DPYSL2	572
FRY_HUMAN	Protein furry homolog	-0.0193356	0.404571	0.655635	Q5TBA9	FRY	3013
ARPC2_HUMAN	Actin-related protein 2/3 complex subunit 2 (Arp2/3 complex 34 kDa subunit) (p34-ARC)	-0.0246897	0.0985176	0.312741	O15144	ARPC2	300
MAP1B_HUMAN	Microtubule-associated protein 1B (MAP-1B) [Cleaved into: MAP1B heavy chain; MAP1 light chain LC1]	-0.0149725	0.458925	0.702584	P46821	MAP1B	2468
SYG_HUMAN	Glycine--tRNA ligase (EC 3.6.1.17) (EC 6.1.1.14) (Diadenosine tetraphosphate synthetase) (AP-4-A synthetase) (Glycyl-tRNA synthetase) (GlyRS)	-0.0143601	0.0179075	0.125131	P41250	GARS	739
MYL9_HUMAN	Myosin regulatory light polypeptide 9 (20 kDa myosin light chain) (LC20) (MLC-2C) (Myosin RLC) (Myosin regulatory light chain 2, smooth muscle isoform) (Myosin regulatory light chain 9) (Myosin regulatory light chain MRLC1)	-0.0340781	0.375383	0.631568	P24844	MYL9	172
ARC1B_HUMAN	Actin-related protein 2/3 complex subunit 1B (Arp2/3 complex 41 kDa subunit) (p41-ARC)	-0.0120712	0.590206	0.787204	O15143	ARPC1B	372
ARC1A_HUMAN	Actin-related protein 2/3 complex subunit 1A (SOP2-like protein)	-0.0105303	0.419424	0.666321	Q92747	ARPC1A	370
MYOZ2_HUMAN	Myozenin-2 (Calsarcin-1) (FATZ-related protein 2)	-0.0113512	0.639301	0.81423	Q9NPC6	MYOZ2	264
CALD1_HUMAN	Caldesmon (CDM)	-0.0128158	0.701849	0.852862	Q05682	CALD1	793
ARPC4_HUMAN	Actin-related protein 2/3 complex subunit 4 (Arp2/3 complex 20 kDa subunit) (p20-ARC)	-0.00807645	0.778027	0.89075	P59998	ARPC4	168
DEST_HUMAN	Destrin (Actin-depolymerizing factor) (ADF)	-0.0309781	0.147434	0.384225	P60981	DSTN	165
MYH11_HUMAN	Myosin-11 (Myosin heavy chain 11) (Myosin heavy chain, smooth muscle isoform) (SMMHC)	-0.0370856	0.522356	0.746161	P35749	MYH11	1972
CNN3_HUMAN	Calponin-3 (Calponin, acidic isoform)	-0.0286149	0.268813	0.530604	Q15417	CNN3	329
CNN1_HUMAN	Calponin-1 (Basic calponin) (Calponin H1, smooth muscle)	-0.04963	0.510268	0.737635	P51911	CNN1	297
MYL6B_HUMAN	Myosin light chain 6B (Myosin light chain 1 slow-twitch muscle A isoform) (MLC1sa) (Smooth muscle and nonmuscle myosin light chain alkali 6B)	0.0192922	0.612808	0.797652	P14649	MYL6B	208
LTBP2_HUMAN	Latent-transforming growth factor beta-binding protein 2 (LTBP-2)	-0.0351781	0.0910097	0.29837	Q14767	LTBP2	1821
CROCC_HUMAN	Rootletin (Ciliary rootlet coiled-coil protein)	-0.00705445	0.939301	0.971013	Q5TZA2	CROCC	2017
PABP4_HUMAN	Polyadenylate-binding protein 4 (PABP-4) (Poly(A)-binding protein 4) (Activated-platelet protein 1) (APP-1) (Inducible poly(A)-binding protein) (iPABP)	-0.0143681	0.00429224	0.0630873	Q13310	PABPC4	644
SNTA1_HUMAN	Alpha-1-syntrophin (59 kDa dystrophin-associated protein A1 acidic component 1) (Pro-TGF-alpha cytoplasmic domain-interacting protein 1) (TACIP1) (Syntrophin-1)	-0.00409371	0.458885	0.702584	Q13424	SNTA1	505
G3BP1_HUMAN	Ras GTPase-activating protein-binding protein 1 (G3BP-1) (EC 3.6.4.12) (EC 3.6.4.13) (ATP-dependent DNA helicase VIII) (hDH VIII) (GAP SH3 domain-binding protein 1)	-0.014536	0.00515837	0.0690938	Q13283	G3BP1	466
ANK2_HUMAN	Ankyrin-2 (ANK-2) (Ankyrin-B) (Brain ankyrin) (Non-erythroid ankyrin)	0.00917993	0.183101	0.432849	Q01484	ANK2	3957
SYNCI_HUMAN	Syncoilin (Syncoilin intermediate filament 1) (Syncoilin-1)	-0.0123857	0.298423	0.56297	Q9H7C4	SYNC	482
SNTB1_HUMAN	Beta-1-syntrophin (59 kDa dystrophin-associated protein A1 basic component 1) (DAPA1B) (BSYN2) (Syntrophin-2) (Tax interaction protein 43) (TIP-43)	0.0167858	0.148496	0.385314	Q13884	SNTB1	538
SSPN_HUMAN	Sarcospan (K-ras oncogene-associated protein) (Kirsten-ras-associated protein)	-0.0258076	0.13497	0.369014	Q14714	SSPN	243
PARP9_HUMAN	Poly [ADP-ribose] polymerase 9 (PARP-9) (EC 2.4.2.30) (ADP-ribosyltransferase diphtheria toxin-like 9) (ARTD9) (B aggressive lymphoma protein)	-0.0572808	0.0205246	0.133182	Q8IXQ6	PARP9	854
PLCD4_HUMAN	1-phosphatidylinositol 4,5-bisphosphate phosphodiesterase delta-4 (hPLCD4) (EC 3.1.4.11) (Phosphoinositide phospholipase C-delta-4) (Phospholipase C-delta-4) (PLC-delta-4)	-0.0146831	0.044708	0.200636	Q9BRC7	PLCD4	762
EIF3E_HUMAN	Eukaryotic translation initiation factor 3 subunit E (eIF3e) (Eukaryotic translation initiation factor 3 subunit 6) (Viral integration site protein INT-6 homolog) (eIF-3 p48)	-0.0147092	0.0174268	0.123311	P60228	EIF3E	445
ECM29_HUMAN	Proteasome-associated protein ECM29 homolog (Ecm29)	-0.0147356	0.0326628	0.168906	Q5VYK3	ECM29	1845
ITA7_HUMAN	Integrin alpha-7 [Cleaved into: Integrin alpha-7 heavy chain; Integrin alpha-7 light chain; Integrin alpha-7 70 kDa form]	-0.0118914	0.0844586	0.287658	Q13683	ITGA7	1181
C1RL_HUMAN	Complement C1r subcomponent-like protein (C1r-LP) (C1r-like protein) (EC 3.4.21.-) (C1r-like serine protease analog protein) (CLSPa)	-0.0660563	0.0454016	0.202092	Q9NZP8	C1RL	487
AGRIN_HUMAN	Agrin [Cleaved into: Agrin N-terminal 110 kDa subunit; Agrin C-terminal 110 kDa subunit; Agrin C-terminal 90 kDa fragment (C90); Agrin C-terminal 22 kDa fragment (C22)]	0.00303267	0.884627	0.947117	O00468	AGRN	2067
DLG1_HUMAN	Disks large homolog 1 (Synapse-associated protein 97) (SAP-97) (SAP97) (hDlg)	-0.0185945	0.324068	0.589704	Q12959	DLG1	904
UBP14_HUMAN	Ubiquitin carboxyl-terminal hydrolase 14 (EC 3.4.19.12) (Deubiquitinating enzyme 14) (Ubiquitin thioesterase 14) (Ubiquitin-specific-processing protease 14)	-0.012595	0.323936	0.589704	P54578	USP14	494
CAD15_HUMAN	Cadherin-15 (Cadherin-14) (Muscle cadherin) (M-cadherin)	-0.00502236	0.776352	0.890592	P55291	CDH15	814
RENT2_HUMAN	Regulator of nonsense transcripts 2 (Nonsense mRNA reducing factor 2) (Up-frameshift suppressor 2 homolog) (hUpf2)	-0.00626886	0.63658	0.813129	Q9HAU5	UPF2	1272
SYQ_HUMAN	Glutamine--tRNA ligase (EC 6.1.1.18) (Glutaminyl-tRNA synthetase) (GlnRS)	0.000603615	0.911599	0.959347	P47897	QARS	775
HYOU1_HUMAN	Hypoxia up-regulated protein 1 (150 kDa oxygen-regulated protein) (ORP-150) (170 kDa glucose-regulated protein) (GRP-170)	-0.0148344	0.0143027	0.111074	Q9Y4L1	HYOU1	999
CMYA5_HUMAN	Cardiomyopathy-associated protein 5 (Dystrobrevin-binding protein 2) (Genethonin-3) (Myospryn) (SPRY domain-containing protein 2) (Tripartite motif-containing protein 76)	-0.014857	0.0391218	0.186659	Q8N3K9	CMYA5	4069
NEUR3_HUMAN	Sialidase-3 (EC 3.2.1.18) (Ganglioside sialidase) (Membrane sialidase) (N-acetyl-alpha-neuraminidase 3)	-0.00140636	0.948185	0.974803	Q9UQ49	NEU3	428
PUF60_HUMAN	Poly(U)-binding-splicing factor PUF60 (60 kDa poly(U)-binding-splicing factor) (FUSE-binding protein-interacting repressor) (FBP-interacting repressor) (Ro-binding protein 1) (RoBP1) (Siah-binding protein 1) (Siah-BP1)	-0.0149557	0.0188273	0.128448	Q9UHX1	PUF60	559
GOPC_HUMAN	Golgi-associated PDZ and coiled-coil motif-containing protein (CFTR-associated ligand) (Fused in glioblastoma) (PDZ protein interacting specifically with TC10) (PIST)	-0.0251893	0.347002	0.609162	Q9HD26	GOPC	462
KAPCB_HUMAN	cAMP-dependent protein kinase catalytic subunit beta (PKA C-beta) (EC 2.7.11.11)	-0.0228618	0.207591	0.462486	P22694	PRKACB	351
XRP2_HUMAN	Protein XRP2	-0.0062642	0.873639	0.940551	O75695	RP2	350
YES_HUMAN	Tyrosine-protein kinase Yes (EC 2.7.10.2) (Proto-oncogene c-Yes) (p61-Yes)	-0.0404484	0.132707	0.365569	P07947	YES1	543
MTM1_HUMAN	Myotubularin (Phosphatidylinositol-3,5-bisphosphate 3-phosphatase) (EC 3.1.3.95) (Phosphatidylinositol-3-phosphate phosphatase) (EC 3.1.3.64)	0.00572245	0.472708	0.710524	Q13496	MTM1	603
RAS4B_HUMAN	Ras GTPase-activating protein 4B	-0.0303942	0.599141	0.788882	C9J798	RASA4B	803
VAMP5_HUMAN	Vesicle-associated membrane protein 5 (VAMP-5) (Myobrevin)	-0.0249577	0.261338	0.523633	O95183	VAMP5	116
SMG8_HUMAN	Protein SMG8 (Amplified in breast cancer gene 2 protein) (Protein smg-8 homolog)	0.0258585	0.0854867	0.290454	Q8ND04	SMG8	991
SUN1_HUMAN	SUN domain-containing protein 1 (Protein unc-84 homolog A) (Sad1/unc-84 protein-like 1)	-0.0149937	0.0295621	0.160501	O94901	SUN1	812
S4A7_HUMAN	Sodium bicarbonate cotransporter 3 (Electroneutral Na/HCO(3) cotransporter) (Sodium bicarbonate cotransporter 2) (Sodium bicarbonate cotransporter 2b) (Bicarbonate transporter) (Solute carrier family 4 member 7)	0.0552689	0.279217	0.540912	Q9Y6M7	SLC4A7	1214
GEPH_HUMAN	Gephyrin [Includes: Molybdopterin adenylyltransferase (MPT adenylyltransferase) (EC 2.7.7.75) (Domain G); Molybdopterin molybdenumtransferase (MPT Mo-transferase) (EC 2.10.1.1) (Domain E)]	-0.00976381	0.0742283	0.269362	Q9NQX3	GPHN	736
STX4_HUMAN	Syntaxin-4 (Renal carcinoma antigen NY-REN-31)	-0.0125012	0.120478	0.347395	Q12846	STX4	297
MTMR1_HUMAN	Myotubularin-related protein 1 (Phosphatidylinositol-3,5-bisphosphate 3-phosphatase) (EC 3.1.3.95) (Phosphatidylinositol-3-phosphate phosphatase) (EC 3.1.3.64)	0.0230043	0.462961	0.704087	Q13613	MTMR1	665
PYM1_HUMAN	Partner of Y14 and mago (PYM homolog 1 exon junction complex-associated factor) (Protein wibg homolog)	-0.0271071	0.0591754	0.239103	Q9BRP8	PYM1	204
ERF3B_HUMAN	Eukaryotic peptide chain release factor GTP-binding subunit ERF3B (Eukaryotic peptide chain release factor subunit 3b) (eRF3b) (G1 to S phase transition protein 2 homolog)	-0.0286089	0.0904421	0.297177	Q8IYD1	GSPT2	628
CTIF_HUMAN	CBP80/20-dependent translation initiation factor	-0.0104257	0.459616	0.702888	O43310	CTIF	598
PSMD4_HUMAN	26S proteasome non-ATPase regulatory subunit 4 (26S proteasome regulatory subunit RPN10) (26S proteasome regulatory subunit S5A) (Antisecretory factor 1) (AF) (ASF) (Multiubiquitin chain-binding protein)	-0.0150681	0.0271347	0.153441	P55036	PSMD4	377
BAG3_HUMAN	BAG family molecular chaperone regulator 3 (BAG-3) (Bcl-2-associated athanogene 3) (Bcl-2-binding protein Bis) (Docking protein CAIR-1)	-0.0150874	0.0283935	0.156095	O95817	BAG3	575
SMG9_HUMAN	Protein SMG9 (Protein SMG-9)	-0.00180415	0.918383	0.962786	Q9H0W8	SMG9	520
ERF3A_HUMAN	Eukaryotic peptide chain release factor GTP-binding subunit ERF3A (Eukaryotic peptide chain release factor subunit 3a) (eRF3a) (G1 to S phase transition protein 1 homolog)	-0.0112585	0.186772	0.437935	P15170	GSPT1	499
AKA12_HUMAN	A-kinase anchor protein 12 (AKAP-12) (A-kinase anchor protein 250 kDa) (AKAP 250) (Gravin) (Myasthenia gravis autoantigen)	-0.0148194	0.518501	0.744028	Q02952	AKAP12	1782
RCC1_HUMAN	Regulator of chromosome condensation (Cell cycle regulatory protein) (Chromosome condensation protein 1)	-0.0010297	0.932426	0.967778	P18754	RCC1	421
ARAP1_HUMAN	Arf-GAP with Rho-GAP domain, ANK repeat and PH domain-containing protein 1 (Centaurin-delta-2) (Cnt-d2)	-0.0139583	0.79738	0.902767	Q96P48	ARAP1	1450
EPIPL_HUMAN	Epiplakin (450 kDa epidermal antigen)	-0.0156136	0.759514	0.881219	P58107	EPPK1	5090
MIEN1_HUMAN	Migration and invasion enhancer 1 (HBV X-transactivated gene 4 protein) (HBV XAg-transactivated protein 4) (Protein C35)	-0.0284987	0.156376	0.395374	Q9BRT3	MIEN1	115
HNRPK_HUMAN	Heterogeneous nuclear ribonucleoprotein K (hnRNP K) (Transformation up-regulated nuclear protein) (TUNP)	-0.0151102	0.0161256	0.117521	P61978	HNRNPK	463
TACC1_HUMAN	Transforming acidic coiled-coil-containing protein 1 (Gastric cancer antigen Ga55) (Taxin-1)	-0.0135458	0.90066	0.954442	O75410	TACC1	805
GTR4_HUMAN	Solute carrier family 2, facilitated glucose transporter member 4 (Glucose transporter type 4, insulin-responsive) (GLUT-4)	0.0014609	0.924059	0.965993	P14672	SLC2A4	509
RLA0_HUMAN	60S acidic ribosomal protein P0 (60S ribosomal protein L10E) (Large ribosomal subunit protein uL10)	-0.0151637	0.038503	0.185526	P05388	RPLP0	317
ERMAP_HUMAN	Erythroid membrane-associated protein (hERMAP) (Radin blood group antigen) (Scianna blood group antigen)	-0.0730824	0.0579997	0.235876	Q96PL5	ERMAP	475
CAH4_HUMAN	Carbonic anhydrase 4 (EC 4.2.1.1) (Carbonate dehydratase IV) (Carbonic anhydrase IV) (CA-IV)	0.0436619	0.0708626	0.261922	P22748	CA4	312
TRDN_HUMAN	Triadin	-0.0279707	0.295646	0.560333	Q13061	TRDN	729
GNA11_HUMAN	Guanine nucleotide-binding protein subunit alpha-11 (G alpha-11) (G-protein subunit alpha-11) (Guanine nucleotide-binding protein G(y) subunit alpha)	-0.0169889	0.41714	0.664874	P29992	GNA11	359
ULA1_HUMAN	NEDD8-activating enzyme E1 regulatory subunit (Amyloid beta precursor protein-binding protein 1, 59 kDa) (APP-BP1) (Amyloid protein-binding protein 1) (Proto-oncogene protein 1)	-0.00479274	0.411708	0.659576	Q13564	NAE1	534
CDC42_HUMAN	Cell division control protein 42 homolog (G25K GTP-binding protein)	-0.00819964	0.436543	0.683457	P60953	CDC42	191
PODXL_HUMAN	Podocalyxin (GCTM-2 antigen) (Gp200) (Podocalyxin-like protein 1) (PC) (PCLP-1)	0.0209735	0.102467	0.318082	O00592	PODXL	558
LA_HUMAN	Lupus La protein (La autoantigen) (La ribonucleoprotein) (Sjoegren syndrome type B antigen) (SS-B)	-0.015269	0.0380481	0.18456	P05455	SSB	408
SMAP1_HUMAN	Stromal membrane-associated protein 1	-0.0164416	0.112961	0.335208	Q8IYB5	SMAP1	467
FLOT1_HUMAN	Flotillin-1	-0.00618646	0.72501	0.865507	O75955	FLOT1	427
CYH1_HUMAN	Cytohesin-1 (PH, SEC7 and coiled-coil domain-containing protein 1) (SEC7 homolog B2-1)	-0.0213728	0.0626721	0.246855	Q15438	CYTH1	398
LANC1_HUMAN	LanC-like protein 1 (40 kDa erythrocyte membrane protein) (p40)	-0.00495043	0.566174	0.769898	O43813	LANCL1	399
ELMO1_HUMAN	Engulfment and cell motility protein 1 (Protein ced-12 homolog)	0.0264266	0.274687	0.536505	Q92556	ELMO1	727
MRCKB_HUMAN	Serine/threonine-protein kinase MRCK beta (EC 2.7.11.1) (CDC42-binding protein kinase beta) (CDC42BP-beta) (DMPK-like beta) (Myotonic dystrophy kinase-related CDC42-binding kinase beta) (MRCK beta) (Myotonic dystrophy protein kinase-like beta)	0.0275193	0.227376	0.487111	Q9Y5S2	CDC42BPB	1711
STOM_HUMAN	Erythrocyte band 7 integral membrane protein (Protein 7.2b) (Stomatin)	0.000827665	0.982528	0.989905	P27105	STOM	288
SH2B2_HUMAN	SH2B adapter protein 2 (Adapter protein with pleckstrin homology and Src homology 2 domains) (SH2 and PH domain-containing adapter protein APS)	-0.00339462	0.841138	0.923959	O14492	SH2B2	632
RIC8A_HUMAN	Synembryn-A (Protein Ric-8A)	0.00372816	0.838209	0.923324	Q9NPQ8	RIC8A	531
TFR1_HUMAN	Transferrin receptor protein 1 (TR) (TfR) (TfR1) (Trfr) (T9) (p90) (CD antigen CD71) [Cleaved into: Transferrin receptor protein 1, serum form (sTfR)]	-0.0124794	0.627955	0.807055	P02786	TFRC	760
KS6A3_HUMAN	Ribosomal protein S6 kinase alpha-3 (S6K-alpha-3) (EC 2.7.11.1) (90 kDa ribosomal protein S6 kinase 3) (p90-RSK 3) (p90RSK3) (Insulin-stimulated protein kinase 1) (ISPK-1) (MAP kinase-activated protein kinase 1b) (MAPK-activated protein kinase 1b) (MAPKAP kinase 1b) (MAPKAPK-1b) (Ribosomal S6 kinase 2) (RSK-2) (pp90RSK2)	-0.0153056	0.00267723	0.0532158	P51812	RPS6KA3	740
DYHC1_HUMAN	Cytoplasmic dynein 1 heavy chain 1 (Cytoplasmic dynein heavy chain 1) (Dynein heavy chain, cytosolic)	-0.015306	0.002506	0.0532158	Q14204	DYNC1H1	4646
GDE1_HUMAN	Glycerophosphodiester phosphodiesterase 1 (EC 3.1.4.44) (Membrane-interacting protein of RGS16) (RGS16-interacting membrane protein)	0.0012649	0.917428	0.962476	Q9NZC3	GDE1	331
AT2B2_HUMAN	Plasma membrane calcium-transporting ATPase 2 (PMCA2) (EC 3.6.3.8) (Plasma membrane calcium ATPase isoform 2) (Plasma membrane calcium pump isoform 2)	-0.0182796	0.124354	0.352251	Q01814	ATP2B2	1243
RAB5A_HUMAN	Ras-related protein Rab-5A	-0.00727196	0.454687	0.699105	P20339	RAB5A	215
PAK1_HUMAN	Serine/threonine-protein kinase PAK 1 (EC 2.7.11.1) (Alpha-PAK) (p21-activated kinase 1) (PAK-1) (p65-PAK)	-0.00596574	0.729725	0.868532	Q13153	PAK1	545
GSDMA_HUMAN	Gasdermin-A (Gasdermin-1)	0.0353329	0.0908668	0.298125	Q96QA5	GSDMA	445
WNK2_HUMAN	Serine/threonine-protein kinase WNK2 (EC 2.7.11.1) (Antigen NY-CO-43) (Protein kinase lysine-deficient 2) (Protein kinase with no lysine 2) (Serologically defined colon cancer antigen 43)	0.0777924	0.130475	0.361621	Q9Y3S1	WNK2	2297
DYSF_HUMAN	Dysferlin (Dystrophy-associated fer-1-like protein) (Fer-1-like protein 1)	-0.00933711	0.162426	0.40468	O75923	DYSF	2080
SNX9_HUMAN	Sorting nexin-9 (SH3 and PX domain-containing protein 1) (Protein SDP1) (SH3 and PX domain-containing protein 3A)	-0.00756011	0.424672	0.67142	Q9Y5X1	SNX9	595
RPGF2_HUMAN	Rap guanine nucleotide exchange factor 2 (Cyclic nucleotide ras GEF) (CNrasGEF) (Neural RAP guanine nucleotide exchange protein) (nRap GEP) (PDZ domain-containing guanine nucleotide exchange factor 1) (PDZ-GEF1) (RA-GEF-1) (Ras/Rap1-associating GEF-1)	-0.0298666	0.135793	0.370036	Q9Y4G8	RAPGEF2	1499
UBA1_HUMAN	Ubiquitin-like modifier-activating enzyme 1 (EC 6.2.1.45) (Protein A1S9) (Ubiquitin-activating enzyme E1)	-0.0153451	0.00698825	0.0776319	P22314	UBA1	1058
PSD13_HUMAN	26S proteasome non-ATPase regulatory subunit 13 (26S proteasome regulatory subunit RPN9) (26S proteasome regulatory subunit S11) (26S proteasome regulatory subunit p40.5)	-0.0153731	0.0287217	0.157448	Q9UNM6	PSMD13	376
MSI2H_HUMAN	RNA-binding protein Musashi homolog 2 (Musashi-2)	-0.015455	0.0484849	0.210249	Q96DH6	MSI2	328
NEDD4_HUMAN	E3 ubiquitin-protein ligase NEDD4 (EC 2.3.2.26) (Cell proliferation-inducing gene 53 protein) (HECT-type E3 ubiquitin transferase NEDD4) (Neural precursor cell expressed developmentally down-regulated protein 4) (NEDD-4)	0.000109825	0.9919	0.994838	P46934	NEDD4	1319
DVL1_HUMAN	Segment polarity protein dishevelled homolog DVL-1 (Dishevelled-1) (DSH homolog 1)	-0.019516	0.260304	0.522756	O14640	DVL1	695
MPDZ_HUMAN	Multiple PDZ domain protein (Multi-PDZ domain protein 1)	-0.00567993	0.562361	0.769011	O75970	MPDZ	2070
SYDC_HUMAN	Aspartate--tRNA ligase, cytoplasmic (EC 6.1.1.12) (Aspartyl-tRNA synthetase) (AspRS) (Cell proliferation-inducing gene 40 protein)	-0.0154663	0.00651126	0.074463	P14868	DARS	501
VAMP2_HUMAN	Vesicle-associated membrane protein 2 (VAMP-2) (Synaptobrevin-2)	-0.00653091	0.720993	0.862688	P63027	VAMP2	116
TRXR1_HUMAN	Thioredoxin reductase 1, cytoplasmic (TR) (EC 1.8.1.9) (Gene associated with retinoic and interferon-induced mortality 12 protein) (GRIM-12) (Gene associated with retinoic and IFN-induced mortality 12 protein) (KM-102-derived reductase-like factor) (Thioredoxin reductase TR1)	-0.0154685	0.0154674	0.115217	Q16881	TXNRD1	649
PVR_HUMAN	Poliovirus receptor (Nectin-like protein 5) (NECL-5) (CD antigen CD155)	-0.0289197	0.339287	0.602626	P15151	PVR	417
RFTN1_HUMAN	Raftlin (Cell migration-inducing gene 2 protein) (Raft-linking protein)	0.0108431	0.611769	0.79701	Q14699	RFTN1	578
GPC5C_HUMAN	G-protein coupled receptor family C group 5 member C (Retinoic acid-induced gene 3 protein) (RAIG-3)	-0.00126431	0.94294	0.972421	Q9NQ84	GPRC5C	441
AT1A2_HUMAN	Sodium/potassium-transporting ATPase subunit alpha-2 (Na(+)/K(+) ATPase alpha-2 subunit) (EC 3.6.3.9) (Sodium pump subunit alpha-2)	-0.0103545	0.329137	0.595219	P50993	ATP1A2	1020
ALKB3_HUMAN	Alpha-ketoglutarate-dependent dioxygenase alkB homolog 3 (EC 1.14.11.54) (Alkylated DNA repair protein alkB homolog 3) (hABH3) (DEPC-1) (Prostate cancer antigen 1)	-0.0348117	0.0362013	0.179166	Q96Q83	ALKBH3	286
RHG10_HUMAN	Rho GTPase-activating protein 10 (GTPase regulator associated with focal adhesion kinase 2) (Graf-related protein 2) (Rho-type GTPase-activating protein 10)	-0.0212294	0.0613783	0.242852	A1A4S6	ARHGAP10	786
DYN2_HUMAN	Dynamin-2 (EC 3.6.5.5)	-0.0155258	0.0231564	0.140851	P50570	DNM2	870
SNX5_HUMAN	Sorting nexin-5	-0.015013	0.139142	0.374287	Q9Y5X3	SNX5	404
FLOT2_HUMAN	Flotillin-2 (Epidermal surface antigen) (ESA) (Membrane component chromosome 17 surface marker 1)	-0.0125535	0.474911	0.711392	Q14254	FLOT2	428
ZO1_HUMAN	Tight junction protein ZO-1 (Tight junction protein 1) (Zona occludens protein 1) (Zonula occludens protein 1)	0.00770383	0.471215	0.710524	Q07157	TJP1	1748
PACN2_HUMAN	Protein kinase C and casein kinase substrate in neurons protein 2 (Syndapin-2) (Syndapin-II)	0.00449366	0.564644	0.769395	Q9UNF0	PACSIN2	486
RS17_HUMAN	40S ribosomal protein S17 (Small ribosomal subunit protein eS17)	-0.0155392	0.00673164	0.0757959	P08708	RPS17	135
SPS1_HUMAN	Selenide, water dikinase 1 (EC 2.7.9.3) (Selenium donor protein 1) (Selenophosphate synthase 1)	0.000327652	0.969302	0.98385	P49903	SEPHS1	392
HSP7C_HUMAN	Heat shock cognate 71 kDa protein (Heat shock 70 kDa protein 8) (Lipopolysaccharide-associated protein 1) (LAP-1) (LPS-associated protein 1)	-0.015624	0.00972172	0.0917697	P11142	HSPA8	646
MPP5_HUMAN	MAGUK p55 subfamily member 5	0.00740273	0.600501	0.78915	Q8N3R9	MPP5	675
SNX18_HUMAN	Sorting nexin-18 (SH3 and PX domain-containing protein 3B) (Sorting nexin-associated Golgi protein 1)	-0.00116799	0.942995	0.972421	Q96RF0	SNX18	628
NOS1_HUMAN	Nitric oxide synthase, brain (EC 1.14.13.39) (Constitutive NOS) (NC-NOS) (NOS type I) (Neuronal NOS) (N-NOS) (nNOS) (Peptidyl-cysteine S-nitrosylase NOS1) (bNOS)	0.0177976	0.398745	0.650952	P29475	NOS1	1434
LIN7C_HUMAN	Protein lin-7 homolog C (Lin-7C) (Mammalian lin-seven protein 3) (MALS-3) (Vertebrate lin-7 homolog 3) (Veli-3)	-0.0399991	0.0590411	0.238857	Q9NUP9	LIN7C	197
LCAP_HUMAN	Leucyl-cystinyl aminopeptidase (Cystinyl aminopeptidase) (EC 3.4.11.3) (Insulin-regulated membrane aminopeptidase) (Insulin-responsive aminopeptidase) (IRAP) (Oxytocinase) (OTase) (Placental leucine aminopeptidase) (P-LAP) [Cleaved into: Leucyl-cystinyl aminopeptidase, pregnancy serum form]	-0.0038796	0.728769	0.867725	Q9UIQ6	LNPEP	1025
CAD13_HUMAN	Cadherin-13 (Heart cadherin) (H-cadherin) (P105) (Truncated cadherin) (T-cad) (T-cadherin)	-0.00205962	0.868749	0.93884	P55290	CDH13	713
PLSL_HUMAN	Plastin-2 (L-plastin) (LC64P) (Lymphocyte cytosolic protein 1) (LCP-1)	-0.00513931	0.873846	0.940551	P13796	LCP1	627
ILK_HUMAN	Integrin-linked protein kinase (EC 2.7.11.1) (59 kDa serine/threonine-protein kinase) (ILK-1) (ILK-2) (p59ILK)	-0.00700122	0.495505	0.725129	Q13418	ILK	452
AP2A2_HUMAN	AP-2 complex subunit alpha-2 (100 kDa coated vesicle protein C) (Adaptor protein complex AP-2 subunit alpha-2) (Adaptor-related protein complex 2 subunit alpha-2) (Alpha-adaptin C) (Alpha2-adaptin) (Clathrin assembly protein complex 2 alpha-C large chain) (Huntingtin yeast partner J) (Huntingtin-interacting protein 9) (HIP-9) (Huntingtin-interacting protein J) (Plasma membrane adaptor HA2/AP2 ada…	-0.0249985	0.0655628	0.252564	O94973	AP2A2	939
GNAI2_HUMAN	Guanine nucleotide-binding protein G(i) subunit alpha-2 (Adenylate cyclase-inhibiting G alpha protein)	-0.013013	0.264482	0.526849	P04899	GNAI2	355
LIMS1_HUMAN	LIM and senescent cell antigen-like-containing domain protein 1 (Particularly interesting new Cys-His protein 1) (PINCH-1) (Renal carcinoma antigen NY-REN-48)	0.0120032	0.677293	0.835608	P48059	LIMS1	325
KAP3_HUMAN	cAMP-dependent protein kinase type II-beta regulatory subunit	-0.0241941	0.422999	0.670067	P31323	PRKAR2B	418
RLA2_HUMAN	60S acidic ribosomal protein P2 (Large ribosomal subunit protein P2) (Renal carcinoma antigen NY-REN-44)	-0.0157063	0.0126521	0.105479	P05387	RPLP2	115
PACN3_HUMAN	Protein kinase C and casein kinase substrate in neurons protein 3 (SH3 domain-containing protein 6511)	-0.0135509	0.127898	0.357497	Q9UKS6	PACSIN3	424
MYOF_HUMAN	Myoferlin (Fer-1-like protein 3)	0.0137211	0.588983	0.786841	Q9NZM1	MYOF	2061
RAB8B_HUMAN	Ras-related protein Rab-8B	-0.0618403	0.174607	0.42044	Q92930	RAB8B	207
COR1C_HUMAN	Coronin-1C (Coronin-3) (hCRNN4)	-0.0170585	0.554058	0.765639	Q9ULV4	CORO1C	474
AIF1L_HUMAN	Allograft inflammatory factor 1-like (Ionized calcium-binding adapter molecule 2)	-0.00739214	0.815954	0.913044	Q9BQI0	AIF1L	150
PDC10_HUMAN	Programmed cell death protein 10 (Cerebral cavernous malformations 3 protein) (TF-1 cell apoptosis-related protein 15)	-0.043524	0.118212	0.342534	Q9BUL8	PDCD10	212
JAM1_HUMAN	Junctional adhesion molecule A (JAM-A) (Junctional adhesion molecule 1) (JAM-1) (Platelet F11 receptor) (Platelet adhesion molecule 1) (PAM-1) (CD antigen CD321)	0.0322421	0.446128	0.692922	Q9Y624	F11R	299
DSG1_HUMAN	Desmoglein-1 (Cadherin family member 4) (Desmosomal glycoprotein 1) (DG1) (DGI) (Pemphigus foliaceus antigen)	-0.0364515	0.628432	0.807307	Q02413	DSG1	1049
FARP1_HUMAN	FERM, RhoGEF and pleckstrin domain-containing protein 1 (Chondrocyte-derived ezrin-like protein) (Pleckstrin homology domain-containing family C member 2) (PH domain-containing family C member 2)	-0.00340977	0.950272	0.975863	Q9Y4F1	FARP1	1045
CYH2_HUMAN	Cytohesin-2 (ARF exchange factor) (ARF nucleotide-binding site opener) (Protein ARNO) (PH, SEC7 and coiled-coil domain-containing protein 2)	0.0465584	0.382181	0.63811	Q99418	CYTH2	400
RBNS5_HUMAN	Rabenosyn-5 (110 kDa protein) (FYVE finger-containing Rab5 effector protein rabenosyn-5) (RAB effector RBSN) (Zinc finger FYVE domain-containing protein 20)	0.0318253	0.440104	0.687466	Q9H1K0	RBSN	784
SYVC_HUMAN	Valine--tRNA ligase (EC 6.1.1.9) (Protein G7a) (Valyl-tRNA synthetase) (ValRS)	-0.0158095	0.0103222	0.094607	P26640	VARS	1264
WWP1_HUMAN	NEDD4-like E3 ubiquitin-protein ligase WWP1 (EC 2.3.2.26) (Atrophin-1-interacting protein 5) (AIP5) (HECT-type E3 ubiquitin transferase WWP1) (TGIF-interacting ubiquitin ligase 1) (Tiul1) (WW domain-containing protein 1)	0.0158803	0.513013	0.739144	Q9H0M0	WWP1	922
ITB3_HUMAN	Integrin beta-3 (Platelet membrane glycoprotein IIIa) (GPIIIa) (CD antigen CD61)	0.0617258	0.169417	0.412625	P05106	ITGB3	788
RL12_HUMAN	60S ribosomal protein L12 (Large ribosomal subunit protein uL11)	-0.0158873	0.0120249	0.102669	P30050	RPL12	165
KCC2D_HUMAN	Calcium/calmodulin-dependent protein kinase type II subunit delta (CaM kinase II subunit delta) (CaMK-II subunit delta) (EC 2.7.11.17)	-0.0217006	0.142614	0.376106	Q13557	CAMK2D	499
LANC2_HUMAN	LanC-like protein 2 (Testis-specific adriamycin sensitivity protein)	-0.00896995	0.331186	0.595976	Q9NS86	LANCL2	450
CAN2_HUMAN	Calpain-2 catalytic subunit (EC 3.4.22.53) (Calcium-activated neutral proteinase 2) (CANP 2) (Calpain M-type) (Calpain large polypeptide L2) (Calpain-2 large subunit) (Millimolar-calpain) (M-calpain)	-0.0101084	0.357655	0.616986	P17655	CAPN2	700
RACK1_HUMAN	Receptor of activated protein C kinase 1 (Cell proliferation-inducing gene 21 protein) (Guanine nucleotide-binding protein subunit beta-2-like 1) (Guanine nucleotide-binding protein subunit beta-like protein 12.3) (Human lung cancer oncogene 7 protein) (HLC-7) (Receptor for activated C kinase) (Small ribosomal subunit protein RACK1) [Cleaved into: Receptor of activated protein C kinase 1, N-termi…	-0.00654825	0.276714	0.537953	P63244	RACK1	317
GSK3B_HUMAN	Glycogen synthase kinase-3 beta (GSK-3 beta) (EC 2.7.11.26) (Serine/threonine-protein kinase GSK3B) (EC 2.7.11.1)	-0.00944197	0.264627	0.526849	P49841	GSK3B	420
ABI1_HUMAN	Abl interactor 1 (Abelson interactor 1) (Abi-1) (Abl-binding protein 4) (AblBP4) (Eps8 SH3 domain-binding protein) (Eps8-binding protein) (Nap1-binding protein) (Nap1BP) (Spectrin SH3 domain-binding protein 1) (e3B1)	-0.00158901	0.928997	0.967336	Q8IZP0	ABI1	508
CUL5_HUMAN	Cullin-5 (CUL-5) (Vasopressin-activated calcium-mobilizing receptor 1) (VACM-1)	-0.0158889	0.00796412	0.0833264	Q93034	CUL5	780
SC23A_HUMAN	Protein transport protein Sec23A (SEC23-related protein A)	-0.0159143	0.0306446	0.162695	Q15436	SEC23A	765
RHOA_HUMAN	Transforming protein RhoA (Rho cDNA clone 12) (h12)	-0.00283825	0.935746	0.968929	P61586	RHOA	193
EHD4_HUMAN	EH domain-containing protein 4 (Hepatocellular carcinoma-associated protein 10/11) (PAST homolog 4)	-0.0216001	0.180489	0.429036	Q9H223	EHD4	541
MBP_HUMAN	Myelin basic protein (MBP) (Myelin A1 protein) (Myelin membrane encephalitogenic protein)	-0.0419402	0.413925	0.661434	P02686	MBP	304
SYNPO_HUMAN	Synaptopodin	-0.0106709	0.0599356	0.24068	Q8N3V7	SYNPO	929
M3K7_HUMAN	Mitogen-activated protein kinase kinase kinase 7 (EC 2.7.11.25) (Transforming growth factor-beta-activated kinase 1) (TGF-beta-activated kinase 1)	-0.0170788	0.495423	0.725129	O43318	MAP3K7	606
SCRIB_HUMAN	Protein scribble homolog (Scribble) (hScrib) (Protein LAP4)	0.000491449	0.948132	0.974803	Q14160	SCRIB	1630
GNA13_HUMAN	Guanine nucleotide-binding protein subunit alpha-13 (G alpha-13) (G-protein subunit alpha-13)	0.00418889	0.658555	0.826443	Q14344	GNA13	377
EHD3_HUMAN	EH domain-containing protein 3 (PAST homolog 3)	-0.00188076	0.931109	0.967754	Q9NZN3	EHD3	535
GNAI1_HUMAN	Guanine nucleotide-binding protein G(i) subunit alpha-1 (Adenylate cyclase-inhibiting G alpha protein)	0.0448575	0.322438	0.588396	P63096	GNAI1	354
CPEB3_HUMAN	Cytoplasmic polyadenylation element-binding protein 3 (CPE-BP3) (CPE-binding protein 3) (hCPEB-3)	-0.0173956	0.400258	0.652362	Q8NE35	CPEB3	698
PCDH1_HUMAN	Protocadherin-1 (Cadherin-like protein 1) (Protocadherin-42) (PC42)	0.00648264	0.712013	0.858844	Q08174	PCDH1	1060
RPN1_HUMAN	Dolichyl-diphosphooligosaccharide--protein glycosyltransferase subunit 1 (Dolichyl-diphosphooligosaccharide--protein glycosyltransferase 67 kDa subunit) (Ribophorin I) (RPN-I) (Ribophorin-1)	-0.0159201	0.00187961	0.0474554	P04843	RPN1	607
AQP1_HUMAN	Aquaporin-1 (AQP-1) (Aquaporin-CHIP) (Urine water channel) (Water channel protein for red blood cells and kidney proximal tubule)	-0.0143015	0.656364	0.825401	P29972	AQP1	269
ARRB2_HUMAN	Beta-arrestin-2 (Arrestin beta-2)	-0.0156038	0.549476	0.764276	P32121	ARRB2	409
AKT2_HUMAN	RAC-beta serine/threonine-protein kinase (EC 2.7.11.1) (Protein kinase Akt-2) (Protein kinase B beta) (PKB beta) (RAC-PK-beta)	-0.0253596	0.0596818	0.240394	P31751	AKT2	481
CPNS1_HUMAN	Calpain small subunit 1 (CSS1) (Calcium-activated neutral proteinase small subunit) (CANP small subunit) (Calcium-dependent protease small subunit) (CDPS) (Calcium-dependent protease small subunit 1) (Calpain regulatory subunit)	-0.0159317	0.00278159	0.0537673	P04632	CAPNS1	268
DGKZ_HUMAN	Diacylglycerol kinase zeta (DAG kinase zeta) (EC 2.7.1.107) (Diglyceride kinase zeta) (DGK-zeta)	-0.0200947	0.13694	0.370702	Q13574	DGKZ	1117
PALM_HUMAN	Paralemmin-1 (Paralemmin)	0.0329432	0.0817324	0.282548	O75781	PALM	387
E41L2_HUMAN	Band 4.1-like protein 2 (Generally expressed protein 4.1) (4.1G)	0.00536724	0.757909	0.881131	O43491	EPB41L2	1005
IDE_HUMAN	Insulin-degrading enzyme (EC 3.4.24.56) (Abeta-degrading protease) (Insulin protease) (Insulinase) (Insulysin)	-0.0109042	0.244942	0.505345	P14735	IDE	1019
PGK2_HUMAN	Phosphoglycerate kinase 2 (EC 2.7.2.3) (Phosphoglycerate kinase, testis specific)	-0.0243536	0.114869	0.33767	P07205	PGK2	417
EPN1_HUMAN	Epsin-1 (EH domain-binding mitotic phosphoprotein) (EPS-15-interacting protein 1)	-0.0165235	0.0955734	0.307802	Q9Y6I3	EPN1	576
AT2B1_HUMAN	Plasma membrane calcium-transporting ATPase 1 (PMCA1) (EC 3.6.3.8) (Plasma membrane calcium ATPase isoform 1) (Plasma membrane calcium pump isoform 1)	-0.00472077	0.718133	0.86176	P20020	ATP2B1	1258
F120A_HUMAN	Constitutive coactivator of PPAR-gamma-like protein 1 (Oxidative stress-associated Src activator) (Protein FAM120A)	-0.00980737	0.114265	0.337137	Q9NZB2	FAM120A	1118
CANB1_HUMAN	Calcineurin subunit B type 1 (Protein phosphatase 2B regulatory subunit 1) (Protein phosphatase 3 regulatory subunit B alpha isoform 1)	-0.0161794	0.523654	0.746373	P63098	PPP3R1	170
MYO6_HUMAN	Unconventional myosin-VI (Unconventional myosin-6)	0.0336761	0.134933	0.369014	Q9UM54	MYO6	1294
VPS28_HUMAN	Vacuolar protein sorting-associated protein 28 homolog (H-Vps28) (ESCRT-I complex subunit VPS28)	-0.0160142	0.036865	0.181425	Q9UK41	VPS28	221
UBP8_HUMAN	Ubiquitin carboxyl-terminal hydrolase 8 (EC 3.4.19.12) (Deubiquitinating enzyme 8) (Ubiquitin isopeptidase Y) (hUBPy) (Ubiquitin thioesterase 8) (Ubiquitin-specific-processing protease 8)	0.00829971	0.668323	0.831233	P40818	USP8	1118
RS7_HUMAN	40S ribosomal protein S7 (Small ribosomal subunit protein eS7)	-0.0160398	0.0223789	0.138838	P62081	RPS7	194
ACES_HUMAN	Acetylcholinesterase (AChE) (EC 3.1.1.7)	-0.020408	0.334872	0.599381	P22303	ACHE	614
CRK_HUMAN	Adapter molecule crk (Proto-oncogene c-Crk) (p38)	-0.0151915	0.237579	0.496941	P46108	CRK	304
DGLB_HUMAN	Sn1-specific diacylglycerol lipase beta (DGL-beta) (EC 3.1.1.-) (KCCR13L)	-0.00312139	0.91598	0.961572	Q8NCG7	DAGLB	672
CPNE3_HUMAN	Copine-3 (Copine III)	-0.0163753	0.107885	0.327694	O75131	CPNE3	537
EHD2_HUMAN	EH domain-containing protein 2 (PAST homolog 2)	0.0135043	0.36702	0.625748	Q9NZN4	EHD2	543
RANB9_HUMAN	Ran-binding protein 9 (RanBP9) (BPM-L) (BPM90) (Ran-binding protein M) (RanBPM) (RanBP7)	-0.0174416	0.215019	0.472529	Q96S59	RANBP9	729
RHOC_HUMAN	Rho-related GTP-binding protein RhoC (Rho cDNA clone 9) (h9)	0.0153604	0.689639	0.845638	P08134	RHOC	193
RAB23_HUMAN	Ras-related protein Rab-23	-0.0365641	0.0575058	0.234521	Q9ULC3	RAB23	237
SRBS1_HUMAN	Sorbin and SH3 domain-containing protein 1 (Ponsin) (SH3 domain protein 5) (SH3P12) (c-Cbl-associated protein) (CAP)	-0.00618724	0.552795	0.764947	Q9BX66	SORBS1	1292
LPP_HUMAN	Lipoma-preferred partner (LIM domain-containing preferred translocation partner in lipoma)	-0.00663682	0.777154	0.890592	Q93052	LPP	612
GPC4_HUMAN	Glypican-4 (K-glypican) [Cleaved into: Secreted glypican-4]	0.00244369	0.902741	0.955535	O75487	GPC4	556
GNAI3_HUMAN	Guanine nucleotide-binding protein G(k) subunit alpha (G(i) alpha-3)	-0.00524463	0.731883	0.868791	P08754	GNAI3	354
CLIC1_HUMAN	Chloride intracellular channel protein 1 (Chloride channel ABP) (Nuclear chloride ion channel 27) (NCC27) (Regulatory nuclear chloride ion channel protein) (hRNCC)	-0.0130567	0.568232	0.770217	O00299	CLIC1	241
DESP_HUMAN	Desmoplakin (DP) (250/210 kDa paraneoplastic pemphigus antigen)	0.0254236	0.671688	0.831688	P15924	DSP	2871
RHOB_HUMAN	Rho-related GTP-binding protein RhoB (Rho cDNA clone 6) (h6)	-0.04381	0.100307	0.315661	P62745	RHOB	196
NDRG1_HUMAN	Protein NDRG1 (Differentiation-related gene 1 protein) (DRG-1) (N-myc downstream-regulated gene 1 protein) (Nickel-specific induction protein Cap43) (Reducing agents and tunicamycin-responsive protein) (RTP) (Rit42)	0.00507965	0.719875	0.862591	Q92597	NDRG1	394
DYST_HUMAN	Dystonin (230 kDa bullous pemphigoid antigen) (230/240 kDa bullous pemphigoid antigen) (Bullous pemphigoid antigen 1) (BPA) (Bullous pemphigoid antigen) (Dystonia musculorum protein) (Hemidesmosomal plaque protein)	-0.0161161	0.0170987	0.122373	Q03001	DST	7570
TP4A3_HUMAN	Protein tyrosine phosphatase type IVA 3 (EC 3.1.3.48) (PRL-R) (Protein-tyrosine phosphatase 4a3) (Protein-tyrosine phosphatase of regenerating liver 3) (PRL-3)	0.0232932	0.417557	0.665118	O75365	PTP4A3	173
MTND_HUMAN	1,2-dihydroxy-3-keto-5-methylthiopentene dioxygenase (EC 1.13.11.54) (Acireductone dioxygenase (Fe(2+)-requiring)) (ARD) (Fe-ARD) (Membrane-type 1 matrix metalloproteinase cytoplasmic tail-binding protein 1) (MTCBP-1) (Submergence-induced protein-like factor) (Sip-L)	0.00343273	0.891911	0.950879	Q9BV57	ADI1	179
S10A6_HUMAN	Protein S100-A6 (Calcyclin) (Growth factor-inducible protein 2A9) (MLN 4) (Prolactin receptor-associated protein) (PRA) (S100 calcium-binding protein A6)	-0.0749381	0.195776	0.45013	P06703	S100A6	90
UCHL5_HUMAN	Ubiquitin carboxyl-terminal hydrolase isozyme L5 (UCH-L5) (EC 3.4.19.12) (Ubiquitin C-terminal hydrolase UCH37) (Ubiquitin thioesterase L5)	-0.0161539	0.0413492	0.192261	Q9Y5K5	UCHL5	329
KPBB_HUMAN	Phosphorylase b kinase regulatory subunit beta (Phosphorylase kinase subunit beta)	0.00953172	0.527117	0.748429	Q93100	PHKB	1093
VEZA_HUMAN	Vezatin	0.00403723	0.919949	0.963735	Q9HBM0	VEZT	779
UFL1_HUMAN	E3 UFM1-protein ligase 1 (EC 6.3.2.-) (Novel LZAP-binding protein) (Regulator of C53/LZAP and DDRGK1)	-0.0161697	0.0246856	0.145522	O94874	UFL1	794
MRP1_HUMAN	Multidrug resistance-associated protein 1 (ATP-binding cassette sub-family C member 1) (Leukotriene C(4) transporter) (LTC4 transporter)	0.00988955	0.472302	0.710524	P33527	ABCC1	1531
EIF3A_HUMAN	Eukaryotic translation initiation factor 3 subunit A (eIF3a) (Eukaryotic translation initiation factor 3 subunit 10) (eIF-3-theta) (eIF3 p167) (eIF3 p180) (eIF3 p185)	-0.0162185	0.000751134	0.0358803	Q14152	EIF3A	1382
KPB2_HUMAN	Phosphorylase b kinase regulatory subunit alpha, liver isoform (Phosphorylase kinase alpha L subunit)	-0.00839797	0.488012	0.719209	P46019	PHKA2	1235
RALB_HUMAN	Ras-related protein Ral-B	0.023175	0.186438	0.437935	P11234	RALB	206
CHIP_HUMAN	E3 ubiquitin-protein ligase CHIP (EC 2.3.2.27) (Antigen NY-CO-7) (CLL-associated antigen KW-8) (Carboxy terminus of Hsp70-interacting protein) (RING-type E3 ubiquitin transferase CHIP) (STIP1 homology and U box-containing protein 1)	-0.0233949	0.0105807	0.0956925	Q9UNE7	STUB1	303
MARK3_HUMAN	MAP/microtubule affinity-regulating kinase 3 (EC 2.7.11.1) (C-TAK1) (cTAK1) (Cdc25C-associated protein kinase 1) (ELKL motif kinase 2) (EMK-2) (Protein kinase STK10) (Ser/Thr protein kinase PAR-1) (Par-1a) (Serine/threonine-protein kinase p78)	-0.0152125	0.395447	0.648719	P27448	MARK3	753
PI42A_HUMAN	Phosphatidylinositol 5-phosphate 4-kinase type-2 alpha (EC 2.7.1.149) (1-phosphatidylinositol 5-phosphate 4-kinase 2-alpha) (Diphosphoinositide kinase 2-alpha) (PIP5KIII) (Phosphatidylinositol 5-phosphate 4-kinase type II alpha) (PI(5)P 4-kinase type II alpha) (PIP4KII-alpha) (PtdIns(4)P-5-kinase B isoform) (PtdIns(4)P-5-kinase C isoform) (PtdIns(5)P-4-kinase isoform 2-alpha)	-0.0256726	0.527327	0.748429	P48426	PIP4K2A	406
TMUB1_HUMAN	Transmembrane and ubiquitin-like domain-containing protein 1 (Dendritic cell-derived ubiquitin-like protein) (DULP) (Hepatocyte odd protein shuttling protein) (Ubiquitin-like protein SB144) [Cleaved into: iHOPS]	-0.0354995	0.0536055	0.224108	Q9BVT8	TMUB1	246
ITA6_HUMAN	Integrin alpha-6 (CD49 antigen-like family member F) (VLA-6) (CD antigen CD49f) [Cleaved into: Integrin alpha-6 heavy chain; Integrin alpha-6 light chain; Processed integrin alpha-6 (Alpha6p)]	0.0243427	0.147972	0.38486	P23229	ITGA6	1130
TTC7B_HUMAN	Tetratricopeptide repeat protein 7B (TPR repeat protein 7B) (Tetratricopeptide repeat protein 7-like-1) (TPR repeat protein 7-like-1)	0.00175434	0.919166	0.963145	Q86TV6	TTC7B	843
CPTP_HUMAN	Ceramide-1-phosphate transfer protein (CPTP) (Glycolipid transfer protein domain-containing protein 1) (GLTP domain-containing protein 1)	0.00839046	0.568105	0.770217	Q5TA50	CPTP	214
GLPA_HUMAN	Glycophorin-A (MN sialoglycoprotein) (PAS-2) (Sialoglycoprotein alpha) (CD antigen CD235a)	0.0205142	0.740818	0.874734	P02724	GYPA	150
CNNM4_HUMAN	Metal transporter CNNM4 (Ancient conserved domain-containing protein 4) (Cyclin-M4)	0.0209	0.530221	0.751576	Q6P4Q7	CNNM4	775
BASI_HUMAN	Basigin (5F7) (Collagenase stimulatory factor) (Extracellular matrix metalloproteinase inducer) (EMMPRIN) (Leukocyte activation antigen M6) (OK blood group antigen) (Tumor cell-derived collagenase stimulatory factor) (TCSF) (CD antigen CD147)	0.0145323	0.17324	0.417993	P35613	BSG	385
TIGAR_HUMAN	Fructose-2,6-bisphosphatase TIGAR (EC 3.1.3.46) (TP53-induced glycolysis and apoptosis regulator) (TP53-induced glycolysis regulatory phosphatase)	-0.0420441	0.119587	0.345736	Q9NQ88	TIGAR	270
GLPC_HUMAN	Glycophorin-C (Glycoconnectin) (Glycophorin-D) (GPD) (Glycoprotein beta) (PAS-2') (Sialoglycoprotein D) (CD antigen CD236)	0.0155367	0.55806	0.767441	P04921	GYPC	128
RAD_HUMAN	GTP-binding protein RAD (RAD1) (Ras associated with diabetes)	-0.00674667	0.643661	0.817406	P55042	RRAD	308
CD47_HUMAN	Leukocyte surface antigen CD47 (Antigenic surface determinant protein OA3) (Integrin-associated protein) (IAP) (Protein MER6) (CD antigen CD47)	-0.0334188	0.413716	0.661344	Q08722	CD47	323
EP15R_HUMAN	Epidermal growth factor receptor substrate 15-like 1 (Eps15-related protein) (Eps15R)	-0.0163036	0.0333132	0.170857	Q9UBC2	EPS15L1	864
NISCH_HUMAN	Nischarin (Imidazoline receptor 1) (I-1) (IR1) (Imidazoline receptor antisera-selected protein) (hIRAS) (Imidazoline-1 receptor) (I1R) (Imidazoline-1 receptor candidate protein) (I-1 receptor candidate protein) (I1R candidate protein)	-0.014135	0.518781	0.744028	Q9Y2I1	NISCH	1504
ENPP4_HUMAN	Bis(5'-adenosyl)-triphosphatase ENPP4 (EC 3.6.1.29) (AP3A hydrolase) (AP3Aase) (Ectonucleotide pyrophosphatase/phosphodiesterase family member 4) (E-NPP 4) (NPP-4)	-0.0180991	0.293452	0.557381	Q9Y6X5	ENPP4	453
NCKP1_HUMAN	Nck-associated protein 1 (NAP 1) (Membrane-associated protein HEM-2) (p125Nap1)	-0.000408154	0.979121	0.988165	Q9Y2A7	NCKAP1	1128
CADH5_HUMAN	Cadherin-5 (7B4 antigen) (Vascular endothelial cadherin) (VE-cadherin) (CD antigen CD144)	0.0104021	0.571563	0.773385	P33151	CDH5	784
CLCN1_HUMAN	Chloride channel protein 1 (ClC-1) (Chloride channel protein, skeletal muscle)	-0.00842527	0.645161	0.818423	P35523	CLCN1	988
HOME3_HUMAN	Homer protein homolog 3 (Homer-3)	-0.0140229	0.471556	0.710524	Q9NSC5	HOMER3	361
EIF3F_HUMAN	Eukaryotic translation initiation factor 3 subunit F (eIF3f) (Deubiquitinating enzyme eIF3f) (EC 3.4.19.12) (Eukaryotic translation initiation factor 3 subunit 5) (eIF-3-epsilon) (eIF3 p47)	-0.0163057	0.0049794	0.0681622	O00303	EIF3F	357
UBE3A_HUMAN	Ubiquitin-protein ligase E3A (EC 2.3.2.26) (E6AP ubiquitin-protein ligase) (HECT-type ubiquitin transferase E3A) (Human papillomavirus E6-associated protein) (Oncogenic protein-associated protein E6-AP) (Renal carcinoma antigen NY-REN-54)	-0.0163107	0.0297195	0.160818	Q05086	UBE3A	875
PDLI5_HUMAN	PDZ and LIM domain protein 5 (Enigma homolog) (Enigma-like PDZ and LIM domains protein)	-0.00328384	0.522649	0.746161	Q96HC4	PDLIM5	596
EPB42_HUMAN	Erythrocyte membrane protein band 4.2 (Erythrocyte protein 4.2) (P4.2)	0.00269656	0.951334	0.976299	P16452	EPB42	691
DDX6_HUMAN	Probable ATP-dependent RNA helicase DDX6 (EC 3.6.4.13) (ATP-dependent RNA helicase p54) (DEAD box protein 6) (Oncogene RCK)	-0.0163207	0.0077005	0.0814691	P26196	DDX6	483
PDE4D_HUMAN	cAMP-specific 3',5'-cyclic phosphodiesterase 4D (EC 3.1.4.53) (DPDE3) (PDE43)	-0.021516	0.129485	0.359635	Q08499	PDE4D	809
COMT_HUMAN	Catechol O-methyltransferase (EC 2.1.1.6)	-0.00982213	0.247806	0.508583	P21964	COMT	271
HYCCI_HUMAN	Hyccin (Down-regulated by CTNNB1 protein A) (Protein FAM126A)	0.00773706	0.682962	0.840983	Q9BYI3	FAM126A	521
KAP1_HUMAN	cAMP-dependent protein kinase type I-beta regulatory subunit	-0.00939665	0.522298	0.746161	P31321	PRKAR1B	381
GPNMB_HUMAN	Transmembrane glycoprotein NMB (Transmembrane glycoprotein HGFIN)	-0.0231128	0.478592	0.713246	Q14956	GPNMB	572
ROCK1_HUMAN	Rho-associated protein kinase 1 (EC 2.7.11.1) (Renal carcinoma antigen NY-REN-35) (Rho-associated, coiled-coil-containing protein kinase 1) (Rho-associated, coiled-coil-containing protein kinase I) (ROCK-I) (p160 ROCK-1) (p160ROCK)	-0.0627979	0.102397	0.318082	Q13464	ROCK1	1354
PLPP_HUMAN	Pyridoxal phosphate phosphatase (PLP phosphatase) (EC 3.1.3.3) (EC 3.1.3.74) (Chronophin)	-0.0196926	0.206181	0.460515	Q96GD0	PDXP	296
TNS2_HUMAN	Tensin-2 (EC 3.1.3.-) (C1 domain-containing phosphatase and tensin homolog) (C1-TEN) (Tensin-like C1 domain-containing phosphatase)	-0.0126931	0.41648	0.664064	Q63HR2	TNS2	1409
F175B_HUMAN	BRISC complex subunit Abro1 (Abraxas brother protein 1) (Protein FAM175B)	-0.0163499	0.019667	0.131346	Q15018	FAM175B	415
FREM2_HUMAN	FRAS1-related extracellular matrix protein 2 (ECM3 homolog)	0.00524261	0.825858	0.917925	Q5SZK8	FREM2	3169
AP2B1_HUMAN	AP-2 complex subunit beta (AP105B) (Adaptor protein complex AP-2 subunit beta) (Adaptor-related protein complex 2 subunit beta) (Beta-2-adaptin) (Beta-adaptin) (Clathrin assembly protein complex 2 beta large chain) (Plasma membrane adaptor HA2/AP2 adaptin beta subunit)	-0.0139645	0.088195	0.294297	P63010	AP2B1	937
AAMP_HUMAN	Angio-associated migratory cell protein	-0.0125805	0.264037	0.526728	Q13685	AAMP	434
SCN4A_HUMAN	Sodium channel protein type 4 subunit alpha (SkM1) (Sodium channel protein skeletal muscle subunit alpha) (Sodium channel protein type IV subunit alpha) (Voltage-gated sodium channel subunit alpha Nav1.4)	0.00638878	0.540543	0.757865	P35499	SCN4A	1836
CSPG4_HUMAN	Chondroitin sulfate proteoglycan 4 (Chondroitin sulfate proteoglycan NG2) (Melanoma chondroitin sulfate proteoglycan) (Melanoma-associated chondroitin sulfate proteoglycan)	0.0149228	0.527253	0.748429	Q6UVK1	CSPG4	2322
STXB3_HUMAN	Syntaxin-binding protein 3 (Platelet Sec1 protein) (PSP) (Protein unc-18 homolog 3) (Unc18-3) (Protein unc-18 homolog C) (Unc-18C)	-0.0042859	0.483894	0.716517	O00186	STXBP3	592
PLIN4_HUMAN	Perilipin-4 (Adipocyte protein S3-12)	-0.00228854	0.779087	0.891044	Q96Q06	PLIN4	1357
AP2A1_HUMAN	AP-2 complex subunit alpha-1 (100 kDa coated vesicle protein A) (Adaptor protein complex AP-2 subunit alpha-1) (Adaptor-related protein complex 2 subunit alpha-1) (Alpha-adaptin A) (Alpha1-adaptin) (Clathrin assembly protein complex 2 alpha-A large chain) (Plasma membrane adaptor HA2/AP2 adaptin alpha A subunit)	-0.00932366	0.283787	0.545648	O95782	AP2A1	977
EPS15_HUMAN	Epidermal growth factor receptor substrate 15 (Protein Eps15) (Protein AF-1p)	-0.0174282	0.104996	0.322048	P42566	EPS15	896
PARD3_HUMAN	Partitioning defective 3 homolog (PAR-3) (PARD-3) (Atypical PKC isotype-specific-interacting protein) (ASIP) (CTCL tumor antigen se2-5) (PAR3-alpha)	0.0115492	0.516504	0.741907	Q8TEW0	PARD3	1356
FA21A_HUMAN	WASH complex subunit 2A	0.0291516	0.284577	0.546209	Q641Q2	WASHC2A	1341
RAB5B_HUMAN	Ras-related protein Rab-5B	-0.000429999	0.957636	0.978867	P61020	RAB5B	215
RAP1B_HUMAN	Ras-related protein Rap-1b (GTP-binding protein smg p21B)	0.0056307	0.8834	0.946037	P61224	RAP1B	184
ACE_HUMAN	Angiotensin-converting enzyme (ACE) (EC 3.2.1.-) (EC 3.4.15.1) (Dipeptidyl carboxypeptidase I) (Kininase II) (CD antigen CD143) [Cleaved into: Angiotensin-converting enzyme, soluble form]	0.00304837	0.843769	0.924852	P12821	ACE	1306
ANO10_HUMAN	Anoctamin-10 (Transmembrane protein 16K)	-0.0217404	0.149368	0.386663	Q9NW15	ANO10	660
ARF6_HUMAN	ADP-ribosylation factor 6	-0.00880285	0.322893	0.588789	P62330	ARF6	175
AP2M1_HUMAN	AP-2 complex subunit mu (AP-2 mu chain) (Adaptin-mu2) (Adaptor protein complex AP-2 subunit mu) (Adaptor-related protein complex 2 subunit mu) (Clathrin assembly protein complex 2 mu medium chain) (Clathrin coat assembly protein AP50) (Clathrin coat-associated protein AP50) (HA2 50 kDa subunit) (Plasma membrane adaptor AP-2 50 kDa protein)	-0.00850609	0.371765	0.628698	Q96CW1	AP2M1	435
KALM_HUMAN	Anosmin-1 (Adhesion molecule-like X-linked) (Kallmann syndrome protein)	-0.0254134	0.163767	0.405896	P23352	ANOS1	680
GPC1_HUMAN	Glypican-1 [Cleaved into: Secreted glypican-1]	-0.0128444	0.330981	0.595976	P35052	GPC1	558
AT1B1_HUMAN	Sodium/potassium-transporting ATPase subunit beta-1 (Sodium/potassium-dependent ATPase subunit beta-1)	-0.00953552	0.407617	0.657806	P05026	ATP1B1	303
PRP8_HUMAN	Pre-mRNA-processing-splicing factor 8 (220 kDa U5 snRNP-specific protein) (PRP8 homolog) (Splicing factor Prp8) (p220)	-0.0163738	0.0470273	0.205568	Q6P2Q9	PRPF8	2335
SNAA_HUMAN	Alpha-soluble NSF attachment protein (SNAP-alpha) (N-ethylmaleimide-sensitive factor attachment protein alpha)	-0.022551	0.102645	0.318082	P54920	NAPA	295
NPTN_HUMAN	Neuroplastin (Stromal cell-derived receptor 1) (SDR-1)	0.0276305	0.279817	0.541581	Q9Y639	NPTN	398
SCN1B_HUMAN	Sodium channel subunit beta-1	-0.0194226	0.167978	0.41103	Q07699	SCN1B	218
NEK9_HUMAN	Serine/threonine-protein kinase Nek9 (EC 2.7.11.1) (Nercc1 kinase) (Never in mitosis A-related kinase 9) (NimA-related protein kinase 9) (NimA-related kinase 8) (Nek8)	-0.0163807	0.0359043	0.178098	Q8TD19	NEK9	979
CNST_HUMAN	Consortin	-0.0170432	0.366522	0.62563	Q6PJW8	CNST	725
ANO6_HUMAN	Anoctamin-6 (Small-conductance calcium-activated nonselective cation channel) (SCAN channel) (Transmembrane protein 16F)	-0.0179745	0.228384	0.488439	Q4KMQ2	ANO6	910
RAB9B_HUMAN	Ras-related protein Rab-9B (Rab-9-like protein) (Rab-9L)	0.000553324	0.988986	0.99375	Q9NP90	RAB9B	201
INSR_HUMAN	Insulin receptor (IR) (EC 2.7.10.1) (CD antigen CD220) [Cleaved into: Insulin receptor subunit alpha; Insulin receptor subunit beta]	-0.0172201	0.522677	0.746161	P06213	INSR	1382
PLXA1_HUMAN	Plexin-A1 (Semaphorin receptor NOV)	-0.0234607	0.124726	0.35245	Q9UIW2	PLXNA1	1896
CTNA1_HUMAN	Catenin alpha-1 (Alpha E-catenin) (Cadherin-associated protein) (Renal carcinoma antigen NY-REN-13)	-0.00443704	0.694312	0.849065	P35221	CTNNA1	906
GNAS1_HUMAN	Guanine nucleotide-binding protein G(s) subunit alpha isoforms XLas (Adenylate cyclase-stimulating G alpha protein) (Extra large alphas protein) (XLalphas)	-0.00209579	0.836928	0.923129	Q5JWF2	GNAS	1037
AT1A4_HUMAN	Sodium/potassium-transporting ATPase subunit alpha-4 (Na(+)/K(+) ATPase alpha-4 subunit) (EC 3.6.3.9) (Sodium pump subunit alpha-4)	0.110057	0.0571356	0.234081	Q13733	ATP1A4	1029
FA21C_HUMAN	WASH complex subunit 2C (Vaccinia virus penetration factor) (VPEF)	-0.00983095	0.796653	0.902767	Q9Y4E1	WASHC2C	1318
RAB5C_HUMAN	Ras-related protein Rab-5C (L1880) (RAB5L)	-0.00234154	0.90893	0.958271	P51148	RAB5C	216
POPD2_HUMAN	Popeye domain-containing protein 2 (Popeye protein 2)	0.0358484	0.199942	0.455644	Q9HBU9	POPDC2	364
ZO2_HUMAN	Tight junction protein ZO-2 (Tight junction protein 2) (Zona occludens protein 2) (Zonula occludens protein 2)	0.000183009	0.987638	0.992624	Q9UDY2	TJP2	1190
RAB35_HUMAN	Ras-related protein Rab-35 (GTP-binding protein RAY) (Ras-related protein Rab-1C)	-0.0224287	0.463366	0.704457	Q15286	RAB35	201
LIPS_HUMAN	Hormone-sensitive lipase (HSL) (EC 3.1.1.79)	0.0228602	0.667002	0.831144	Q05469	LIPE	1076
AT2B4_HUMAN	Plasma membrane calcium-transporting ATPase 4 (PMCA4) (EC 3.6.3.8) (Matrix-remodeling-associated protein 1) (Plasma membrane calcium ATPase isoform 4) (Plasma membrane calcium pump isoform 4)	0.000125838	0.99386	0.99571	P23634	ATP2B4	1241
AT1B3_HUMAN	Sodium/potassium-transporting ATPase subunit beta-3 (Sodium/potassium-dependent ATPase subunit beta-3) (ATPB-3) (CD antigen CD298)	-0.0432052	0.121441	0.349162	P54709	ATP1B3	279
NCAM1_HUMAN	Neural cell adhesion molecule 1 (N-CAM-1) (NCAM-1) (CD antigen CD56)	-0.0659148	0.122919	0.35014	P13591	NCAM1	858
NAR3_HUMAN	Ecto-ADP-ribosyltransferase 3 (EC 2.4.2.31) (ADP-ribosyltransferase C2 and C3 toxin-like 3) (ARTC3) (Mono(ADP-ribosyl)transferase 3) (NAD(P)(+)--arginine ADP-ribosyltransferase 3)	-0.00122997	0.953547	0.976511	Q13508	ART3	389
LRP1_HUMAN	Prolow-density lipoprotein receptor-related protein 1 (LRP-1) (Alpha-2-macroglobulin receptor) (A2MR) (Apolipoprotein E receptor) (APOER) (CD antigen CD91) [Cleaved into: Low-density lipoprotein receptor-related protein 1 85 kDa subunit (LRP-85); Low-density lipoprotein receptor-related protein 1 515 kDa subunit (LRP-515); Low-density lipoprotein receptor-related protein 1 intracellular domain (L…	-0.0242529	0.196202	0.450402	Q07954	LRP1	4544
CAP1_HUMAN	Adenylyl cyclase-associated protein 1 (CAP 1)	-0.0152378	0.477896	0.713136	Q01518	CAP1	475
C99L2_HUMAN	CD99 antigen-like protein 2 (MIC2-like protein 1) (CD antigen CD99)	0.0100811	0.615351	0.798204	Q8TCZ2	CD99L2	262
DSC1_HUMAN	Desmocollin-1 (Cadherin family member 1) (Desmosomal glycoprotein 2/3) (DG2/DG3)	-0.00961469	0.862227	0.935254	Q08554	DSC1	894
5NTD_HUMAN	5'-nucleotidase (5'-NT) (EC 3.1.3.5) (Ecto-5'-nucleotidase) (CD antigen CD73)	-0.040188	0.169163	0.412547	P21589	NT5E	574
CD81_HUMAN	CD81 antigen (26 kDa cell surface protein TAPA-1) (Target of the antiproliferative antibody 1) (Tetraspanin-28) (Tspan-28) (CD antigen CD81)	-0.025954	0.163967	0.405896	P60033	CD81	236
EHD1_HUMAN	EH domain-containing protein 1 (PAST homolog 1) (hPAST1) (Testilin)	-0.0164005	0.0458033	0.20285	Q9H4M9	EHD1	534
RRAS_HUMAN	Ras-related protein R-Ras (p23)	-0.0291651	0.154025	0.391543	P10301	RRAS	218
FCGRN_HUMAN	IgG receptor FcRn large subunit p51 (FcRn) (IgG Fc fragment receptor transporter alpha chain) (Neonatal Fc receptor)	-0.0299318	0.266726	0.529075	P55899	FCGRT	365
TGON2_HUMAN	Trans-Golgi network integral membrane protein 2 (TGN38 homolog) (TGN46) (TGN48) (Trans-Golgi network protein TGN51)	-0.0144746	0.640385	0.815137	O43493	TGOLN2	480
KCD12_HUMAN	BTB/POZ domain-containing protein KCTD12 (Pfetin) (Predominantly fetal expressed T1 domain)	0.00954665	0.612136	0.797251	Q96CX2	KCTD12	325
CD109_HUMAN	CD109 antigen (150 kDa TGF-beta-1-binding protein) (C3 and PZP-like alpha-2-macroglobulin domain-containing protein 7) (Platelet-specific Gov antigen) (p180) (r150) (CD antigen CD109)	-0.0114199	0.666573	0.830862	Q6YHK3	CD109	1445
HNRPQ_HUMAN	Heterogeneous nuclear ribonucleoprotein Q (hnRNP Q) (Glycine- and tyrosine-rich RNA-binding protein) (GRY-RBP) (NS1-associated protein 1) (Synaptotagmin-binding, cytoplasmic RNA-interacting protein)	-0.0164649	0.000671385	0.0344378	O60506	SYNCRIP	623
NEO1_HUMAN	Neogenin (Immunoglobulin superfamily DCC subclass member 2)	-0.013088	0.627093	0.807019	Q92859	NEO1	1461
E41L3_HUMAN	Band 4.1-like protein 3 (4.1B) (Differentially expressed in adenocarcinoma of the lung protein 1) (DAL-1) [Cleaved into: Band 4.1-like protein 3, N-terminally processed]	-0.0167464	0.474171	0.711235	Q9Y2J2	EPB41L3	1087
LRC38_HUMAN	Leucine-rich repeat-containing protein 38 (BK channel auxiliary gamma subunit LRRC38)	0.0274174	0.205086	0.459638	Q5VT99	LRRC38	294
CD9_HUMAN	CD9 antigen (5H9 antigen) (Cell growth-inhibiting gene 2 protein) (Leukocyte antigen MIC3) (Motility-related protein) (MRP-1) (Tetraspanin-29) (Tspan-29) (p24) (CD antigen CD9)	0.0335511	0.403775	0.655635	P21926	CD9	228
RGPD5_HUMAN	RANBP2-like and GRIP domain-containing protein 5/6 (Ran-binding protein 2-like 1/2) (RanBP2-like 1/2) (RanBP2L1) (RanBP2L2) (Sperm membrane protein BS-63)	0.0133769	0.721875	0.863176	Q99666	RGPD5; RGPD6	1765
ISOC1_HUMAN	Isochorismatase domain-containing protein 1	0.0213542	0.260475	0.522819	Q96CN7	ISOC1	298
IMPA2_HUMAN	Inositol monophosphatase 2 (IMP 2) (IMPase 2) (EC 3.1.3.25) (Inositol-1(or 4)-monophosphatase 2) (Myo-inositol monophosphatase A2)	-0.0218067	0.227449	0.487111	O14732	IMPA2	288
SEPT3_HUMAN	Neuronal-specific septin-3	-0.147549	0.121127	0.348662	Q9UH03	2018-09-03	358
NDRG4_HUMAN	Protein NDRG4 (Brain development-related molecule 1) (N-myc downstream-regulated gene 4 protein) (Vascular smooth muscle cell-associated protein 8) (SMAP-8)	0.00339247	0.861828	0.935254	Q9ULP0	NDRG4	352
MYO5A_HUMAN	Unconventional myosin-Va (Dilute myosin heavy chain, non-muscle) (Myosin heavy chain 12) (Myosin-12) (Myoxin)	0.0134293	0.815289	0.913044	Q9Y4I1	MYO5A	1855
ESTD_HUMAN	S-formylglutathione hydrolase (FGH) (EC 3.1.2.12) (Esterase D) (Methylumbelliferyl-acetate deacetylase) (EC 3.1.1.56)	-0.00276781	0.692507	0.847669	P10768	ESD	282
VP37B_HUMAN	Vacuolar protein sorting-associated protein 37B (hVps37B) (ESCRT-I complex subunit VPS37B)	0.0355028	0.0947818	0.305703	Q9H9H4	VPS37B	285
RAB6B_HUMAN	Ras-related protein Rab-6B	0.0782507	0.311223	0.576875	Q9NRW1	RAB6B	208
STRN4_HUMAN	Striatin-4 (Zinedin)	-0.0326817	0.217076	0.475314	Q9NRL3	STRN4	753
MYO7B_HUMAN	Unconventional myosin-VIIb	-0.0562179	0.219705	0.477997	Q6PIF6	MYO7B	2116
SYLC_HUMAN	Leucine--tRNA ligase, cytoplasmic (EC 6.1.1.4) (Leucyl-tRNA synthetase) (LeuRS)	-0.00935257	0.0508185	0.216638	Q9P2J5	LARS	1176
EMAL2_HUMAN	Echinoderm microtubule-associated protein-like 2 (EMAP-2) (HuEMAP-2)	-0.0143277	0.419721	0.666321	O95834	EML2	649
PGRC2_HUMAN	Membrane-associated progesterone receptor component 2 (Progesterone membrane-binding protein) (Steroid receptor protein DG6)	-0.0165075	0.016764	0.120569	O15173	PGRMC2	223
SELW_HUMAN	Selenoprotein W (SelW)	-0.0270025	0.316798	0.582372	P63302	SELENOW	87
SH3L2_HUMAN	SH3 domain-binding glutamic acid-rich-like protein 2 (Fovea-associated SH3 domain-binding protein)	-0.061326	0.113116	0.335441	Q9UJC5	SH3BGRL2	107
AL1A2_HUMAN	Retinal dehydrogenase 2 (RALDH 2) (RalDH2) (EC 1.2.1.36) (Aldehyde dehydrogenase family 1 member A2) (Retinaldehyde-specific dehydrogenase type 2) (RALDH(II))	-0.0139844	0.361829	0.620902	O94788	ALDH1A2	518
GSTO1_HUMAN	Glutathione S-transferase omega-1 (GSTO-1) (EC 2.5.1.18) (Glutathione S-transferase omega 1-1) (GSTO 1-1) (Glutathione-dependent dehydroascorbate reductase) (EC 1.8.5.1) (Monomethylarsonic acid reductase) (MMA(V) reductase) (EC 1.20.4.2) (S-(Phenacyl)glutathione reductase) (SPG-R)	0.00171381	0.945963	0.97421	P78417	GSTO1	241
FRMD3_HUMAN	FERM domain-containing protein 3 (Band 4.1-like protein 4O) (Ovary type protein 4.1) (4.1O)	-0.00604645	0.80244	0.905531	A2A2Y4	FRMD3	597
LYPA1_HUMAN	Acyl-protein thioesterase 1 (APT-1) (hAPT1) (EC 3.1.2.-) (Lysophospholipase 1) (Lysophospholipase I) (LPL-I) (LysoPLA I)	0.0181526	0.0882539	0.294297	O75608	LYPLA1	230
ELNE_HUMAN	Neutrophil elastase (EC 3.4.21.37) (Bone marrow serine protease) (Elastase-2) (Human leukocyte elastase) (HLE) (Medullasin) (PMN elastase)	0.00713326	0.9323	0.967778	P08246	ELANE	267
HSP76_HUMAN	Heat shock 70 kDa protein 6 (Heat shock 70 kDa protein B')	-0.0135558	0.460408	0.702888	P17066	HSPA6	643
DCTN4_HUMAN	Dynactin subunit 4 (Dyn4) (Dynactin subunit p62)	-0.0165269	0.0110853	0.0982863	Q9UJW0	DCTN4	460
TGM3_HUMAN	Protein-glutamine gamma-glutamyltransferase E (EC 2.3.2.13) (Transglutaminase E) (TG(E)) (TGE) (TGase E) (Transglutaminase-3) (TGase-3) [Cleaved into: Protein-glutamine gamma-glutamyltransferase E 50 kDa catalytic chain; Protein-glutamine gamma-glutamyltransferase E 27 kDa non-catalytic chain]	0.000867884	0.954965	0.977735	Q08188	TGM3	693
MP2K2_HUMAN	Dual specificity mitogen-activated protein kinase kinase 2 (MAP kinase kinase 2) (MAPKK 2) (EC 2.7.12.2) (ERK activator kinase 2) (MAPK/ERK kinase 2) (MEK 2)	-0.0166106	0.000620018	0.0343757	P36507	MAP2K2	400
PTGR1_HUMAN	Prostaglandin reductase 1 (PRG-1) (EC 1.3.1.-) (15-oxoprostaglandin 13-reductase) (EC 1.3.1.48) (NADP-dependent leukotriene B4 12-hydroxydehydrogenase) (EC 1.3.1.74)	0.0219045	0.30952	0.576158	Q14914	PTGR1	329
UBR3_HUMAN	E3 ubiquitin-protein ligase UBR3 (EC 2.3.2.27) (N-recognin-3) (RING-type E3 ubiquitin transferase UBR3) (Ubiquitin-protein ligase E3-alpha-3) (Ubiquitin-protein ligase E3-alpha-III) (Zinc finger protein 650)	-0.0160767	0.0609189	0.242778	Q6ZT12	UBR3	1888
RN181_HUMAN	E3 ubiquitin-protein ligase RNF181 (EC 2.3.2.27) (RING finger protein 181) (RING-type E3 ubiquitin transferase RNF181)	-0.01014	0.685682	0.842674	Q9P0P0	RNF181	153
TBB1_HUMAN	Tubulin beta-1 chain	0.0104988	0.657682	0.826376	Q9H4B7	TUBB1	451
RUFY3_HUMAN	Protein RUFY3 (RUN and FYVE domain-containing protein 3) (Rap2-interacting protein x) (RIPx) (Single axon-regulated protein) (Singar)	-0.0410298	0.101892	0.317633	Q7L099	RUFY3	469
UB2R2_HUMAN	Ubiquitin-conjugating enzyme E2 R2 (EC 2.3.2.23) (E2 ubiquitin-conjugating enzyme R2) (Ubiquitin carrier protein R2) (Ubiquitin-conjugating enzyme E2-CDC34B) (Ubiquitin-protein ligase R2)	-0.0107463	0.394074	0.647428	Q712K3	UBE2R2	238
UBAP1_HUMAN	Ubiquitin-associated protein 1 (UBAP-1) (Nasopharyngeal carcinoma-associated gene 20 protein)	-0.0111272	0.385983	0.640381	Q9NZ09	UBAP1	502
TPPC8_HUMAN	Trafficking protein particle complex subunit 8 (Protein TRS85 homolog)	0.0116754	0.491914	0.722534	Q9Y2L5	TRAPPC8	1435
HNRPR_HUMAN	Heterogeneous nuclear ribonucleoprotein R (hnRNP R)	-0.0166154	0.023336	0.141072	O43390	HNRNPR	633
BTF3_HUMAN	Transcription factor BTF3 (Nascent polypeptide-associated complex subunit beta) (NAC-beta) (RNA polymerase B transcription factor 3)	-0.0166204	0.0243804	0.144253	P20290	BTF3	206
SYNC_HUMAN	Asparagine--tRNA ligase, cytoplasmic (EC 6.1.1.22) (Asparaginyl-tRNA synthetase) (AsnRS)	-0.00570795	0.526224	0.748429	O43776	NARS	548
RBP2_HUMAN	E3 SUMO-protein ligase RanBP2 (EC 6.3.2.-) (358 kDa nucleoporin) (Nuclear pore complex protein Nup358) (Nucleoporin Nup358) (Ran-binding protein 2) (RanBP2) (p270)	-0.0166765	0.0097999	0.0921106	P49792	RANBP2	3224
PPIC_HUMAN	Peptidyl-prolyl cis-trans isomerase C (PPIase C) (EC 5.2.1.8) (Cyclophilin C) (Rotamase C)	0.00741866	0.65272	0.823657	P45877	PPIC	212
ARP19_HUMAN	cAMP-regulated phosphoprotein 19 (ARPP-19)	-0.0113607	0.489836	0.720685	P56211	ARPP19	112
SYCC_HUMAN	Cysteine--tRNA ligase, cytoplasmic (EC 6.1.1.16) (Cysteinyl-tRNA synthetase) (CysRS)	-0.012668	0.149463	0.38668	P49589	CARS	748
PPR1A_HUMAN	Protein phosphatase 1 regulatory subunit 1A (Protein phosphatase inhibitor 1) (I-1) (IPP-1)	0.00341663	0.86917	0.939063	Q13522	PPP1R1A	171
CHSP1_HUMAN	Calcium-regulated heat-stable protein 1 (Calcium-regulated heat-stable protein of 24 kDa) (CRHSP-24)	-0.0281816	0.655529	0.825315	Q9Y2V2	CARHSP1	147
MYO1A_HUMAN	Unconventional myosin-Ia (Brush border myosin I) (BBM-I) (BBMI) (Myosin I heavy chain) (MIHC)	-0.0179749	0.838318	0.923324	Q9UBC5	MYO1A	1043
CALM_HUMAN	Calmodulin-3	0.0222063	0.446511	0.693062	P0DP25	CALM3	149
ANKH1_HUMAN	Ankyrin repeat and KH domain-containing protein 1 (HIV-1 Vpr-binding ankyrin repeat protein) (Multiple ankyrin repeats single KH domain) (hMASK)	-0.0256969	0.592456	0.787322	Q8IWZ3	ANKHD1	2542
PBDC1_HUMAN	Protein PBDC1 (Polysaccharide biosynthesis domain-containing protein 1)	-0.0166869	0.0402162	0.188835	Q9BVG4	PBDC1	233
SHLB1_HUMAN	Endophilin-B1 (Bax-interacting factor 1) (Bif-1) (SH3 domain-containing GRB2-like protein B1)	-0.016708	0.0289544	0.15813	Q9Y371	SH3GLB1	365
STX8_HUMAN	Syntaxin-8	-0.0154354	0.373834	0.630252	Q9UNK0	STX8	236
UB2L3_HUMAN	Ubiquitin-conjugating enzyme E2 L3 (EC 2.3.2.23) (E2 ubiquitin-conjugating enzyme L3) (L-UBC) (UbcH7) (Ubiquitin carrier protein L3) (Ubiquitin-conjugating enzyme E2-F1) (Ubiquitin-protein ligase L3)	-0.0167273	0.0151882	0.114001	P68036	UBE2L3	154
TBA8_HUMAN	Tubulin alpha-8 chain (Alpha-tubulin 8) (Tubulin alpha chain-like 2)	-0.00700945	0.444179	0.69112	Q9NY65	TUBA8	449
FAN_HUMAN	Protein FAN (Factor associated with neutral sphingomyelinase activation) (Factor associated with N-SMase activation)	-0.00412778	0.875269	0.94092	Q92636	NSMAF	917
PRDX2_HUMAN	Peroxiredoxin-2 (EC 1.11.1.15) (Natural killer cell-enhancing factor B) (NKEF-B) (PRP) (Thiol-specific antioxidant protein) (TSA) (Thioredoxin peroxidase 1) (Thioredoxin-dependent peroxide reductase 1)	-0.0111325	0.735829	0.871062	P32119	PRDX2	198
TACC2_HUMAN	Transforming acidic coiled-coil-containing protein 2 (Anti-Zuai-1) (AZU-1)	-0.01272	0.13049	0.361621	O95359	TACC2	2948
EDC3_HUMAN	Enhancer of mRNA-decapping protein 3 (LSM16 homolog) (YjeF N-terminal domain-containing protein 2) (YjeF_N2) (hYjeF_N2) (YjeF domain-containing protein 1)	0.0647153	0.102703	0.318082	Q96F86	EDC3	508
UFC1_HUMAN	Ubiquitin-fold modifier-conjugating enzyme 1 (Ufm1-conjugating enzyme 1)	-0.0203344	0.202674	0.458055	Q9Y3C8	UFC1	167
AGAP3_HUMAN	Arf-GAP with GTPase, ANK repeat and PH domain-containing protein 3 (AGAP-3) (CRAM-associated GTPase) (CRAG) (Centaurin-gamma-3) (Cnt-g3) (MR1-interacting protein) (MRIP-1)	-0.0367493	0.403963	0.655635	Q96P47	AGAP3	875
FXR1_HUMAN	Fragile X mental retardation syndrome-related protein 1 (hFXR1p)	-0.0167771	0.00093481	0.038627	P51114	FXR1	621
SYP2L_HUMAN	Synaptopodin 2-like protein	-0.0168148	0.0026263	0.0532158	Q9H987	SYNPO2L	977
IPYR_HUMAN	Inorganic pyrophosphatase (EC 3.6.1.1) (Pyrophosphate phospho-hydrolase) (PPase)	-0.0113983	0.391582	0.644785	Q15181	PPA1	289
F16P1_HUMAN	Fructose-1,6-bisphosphatase 1 (FBPase 1) (EC 3.1.3.11) (D-fructose-1,6-bisphosphate 1-phosphohydrolase 1) (Liver FBPase)	0.0288613	0.491176	0.72193	P09467	FBP1	338
ENSA_HUMAN	Alpha-endosulfine (ARPP-19e)	-0.0258361	0.104182	0.320897	O43768	ENSA	121
PGM1_HUMAN	Phosphoglucomutase-1 (PGM 1) (EC 5.4.2.2) (Glucose phosphomutase 1)	-0.0202618	0.068369	0.257314	P36871	PGM1	562
PYGM_HUMAN	Glycogen phosphorylase, muscle form (EC 2.4.1.1) (Myophosphorylase)	-0.0137588	0.142135	0.375823	P11217	PYGM	842
PLEK_HUMAN	Pleckstrin (Platelet 47 kDa protein) (p47)	-0.00459586	0.867771	0.938478	P08567	PLEK	350
VPS53_HUMAN	Vacuolar protein sorting-associated protein 53 homolog	-0.0113737	0.427238	0.673131	Q5VIR6	VPS53	699
RAB14_HUMAN	Ras-related protein Rab-14	-0.00847898	0.33793	0.601477	P61106	RAB14	215
DYN3_HUMAN	Dynamin-3 (EC 3.6.5.5) (Dynamin, testicular) (T-dynamin)	-0.0202599	0.232545	0.492198	Q9UQ16	DNM3	869
CCD22_HUMAN	Coiled-coil domain-containing protein 22	0.00498936	0.697962	0.851041	O60826	CCDC22	627
GRHPR_HUMAN	Glyoxylate reductase/hydroxypyruvate reductase (EC 1.1.1.79) (EC 1.1.1.81)	0.0130231	0.15616	0.395366	Q9UBQ7	GRHPR	328
ML12A_HUMAN	Myosin regulatory light chain 12A (Epididymis secretory protein Li 24) (HEL-S-24) (MLC-2B) (Myosin RLC) (Myosin regulatory light chain 2, nonsarcomeric) (Myosin regulatory light chain MRLC3)	-0.0168339	0.0461719	0.203249	P19105	MYL12A	171
IMPA1_HUMAN	Inositol monophosphatase 1 (IMP 1) (IMPase 1) (EC 3.1.3.25) (D-galactose 1-phosphate phosphatase) (EC 3.1.3.94) (Inositol-1(or 4)-monophosphatase 1) (Lithium-sensitive myo-inositol monophosphatase A1)	0.00626556	0.425354	0.67142	P29218	IMPA1	277
COPA_HUMAN	Coatomer subunit alpha (Alpha-coat protein) (Alpha-COP) (HEP-COP) (HEPCOP) [Cleaved into: Xenin (Xenopsin-related peptide); Proxenin]	-0.00525048	0.372487	0.629047	P53621	COPA	1224
MTMRE_HUMAN	Myotubularin-related protein 14 (EC 3.1.3.-) (HCV NS5A-transactivated protein 4 splice variant A-binding protein 1) (NS5ATP4ABP1) (hJumpy)	-0.00190966	0.963752	0.981226	Q8NCE2	MTMR14	650
EIF2D_HUMAN	Eukaryotic translation initiation factor 2D (eIF2d) (Hepatocellular carcinoma-associated antigen 56) (Ligatin)	0.0125893	0.367961	0.626378	P41214	EIF2D	584
SCYL2_HUMAN	SCY1-like protein 2 (Coated vesicle-associated kinase of 104 kDa)	-0.0171155	0.337629	0.601389	Q6P3W7	SCYL2	929
RENT1_HUMAN	Regulator of nonsense transcripts 1 (EC 3.6.4.-) (ATP-dependent helicase RENT1) (Nonsense mRNA reducing factor 1) (NORF1) (Up-frameshift suppressor 1 homolog) (hUpf1)	-0.0168387	0.00504321	0.0684893	Q92900	UPF1	1129
PERQ2_HUMAN	GRB10-interacting GYF protein 2 (PERQ amino acid-rich with GYF domain-containing protein 2) (Trinucleotide repeat-containing gene 15 protein)	-0.0121233	0.260131	0.522756	Q6Y7W6	GIGYF2	1299
KLC4_HUMAN	Kinesin light chain 4 (KLC 4) (Kinesin-like protein 8)	-0.0133959	0.244091	0.504539	Q9NSK0	KLC4	619
SYNRG_HUMAN	Synergin gamma (AP1 subunit gamma-binding protein 1) (Gamma-synergin)	0.0202481	0.337137	0.601001	Q9UMZ2	SYNRG	1314
BIN3_HUMAN	Bridging integrator 3	-0.0173075	0.623795	0.805728	Q9NQY0	BIN3	253
DAAF5_HUMAN	Dynein assembly factor 5, axonemal (HEAT repeat-containing protein 2)	-0.000415561	0.968857	0.983826	Q86Y56	DNAAF5	855
KAP0_HUMAN	cAMP-dependent protein kinase type I-alpha regulatory subunit (Tissue-specific extinguisher 1) (TSE1) [Cleaved into: cAMP-dependent protein kinase type I-alpha regulatory subunit, N-terminally processed]	-0.0169906	0.0134674	0.107551	P10644	PRKAR1A	381
SGCD_HUMAN	Delta-sarcoglycan (Delta-SG) (35 kDa dystrophin-associated glycoprotein) (35DAG)	-0.0170136	0.0209686	0.134273	Q92629	SGCD	289
YKT6_HUMAN	Synaptobrevin homolog YKT6 (EC 2.3.1.-)	-0.0145274	0.258842	0.521495	O15498	YKT6	198
SYYC_HUMAN	Tyrosine--tRNA ligase, cytoplasmic (EC 6.1.1.1) (Tyrosyl-tRNA synthetase) (TyrRS) [Cleaved into: Tyrosine--tRNA ligase, cytoplasmic, N-terminally processed]	-0.0148311	0.154899	0.39331	P54577	YARS	528
ARI1_HUMAN	E3 ubiquitin-protein ligase ARIH1 (EC 2.3.2.-) (H7-AP2) (HHARI) (Monocyte protein 6) (MOP-6) (Protein ariadne-1 homolog) (ARI-1) (UbcH7-binding protein) (UbcM4-interacting protein) (Ubiquitin-conjugating enzyme E2-binding protein 1)	-0.00655387	0.391071	0.644331	Q9Y4X5	ARIH1	557
KTHY_HUMAN	Thymidylate kinase (EC 2.7.4.9) (dTMP kinase)	0.01369	0.566823	0.770161	P23919	DTYMK	212
PLCD1_HUMAN	1-phosphatidylinositol 4,5-bisphosphate phosphodiesterase delta-1 (EC 3.1.4.11) (Phosphoinositide phospholipase C-delta-1) (Phospholipase C-III) (PLC-III) (Phospholipase C-delta-1) (PLC-delta-1)	0.0501599	0.153645	0.391489	P51178	PLCD1	756
GOGA4_HUMAN	Golgin subfamily A member 4 (256 kDa golgin) (Golgin-245) (Protein 72.1) (Trans-Golgi p230)	-0.00919726	0.471609	0.710524	Q13439	GOLGA4	2230
PIMT_HUMAN	Protein-L-isoaspartate(D-aspartate) O-methyltransferase (PIMT) (EC 2.1.1.77) (L-isoaspartyl protein carboxyl methyltransferase) (Protein L-isoaspartyl/D-aspartyl methyltransferase) (Protein-beta-aspartate methyltransferase)	-0.0170164	0.00225069	0.0513438	P22061	PCMT1	227
RIFK_HUMAN	Riboflavin kinase (EC 2.7.1.26) (ATP:riboflavin 5'-phosphotransferase) (Flavokinase)	0.00377515	0.836534	0.923126	Q969G6	RFK	155
DHPR_HUMAN	Dihydropteridine reductase (EC 1.5.1.34) (HDHPR) (Quinoid dihydropteridine reductase) (Short chain dehydrogenase/reductase family 33C member 1)	-0.012281	0.0626794	0.246855	P09417	QDPR	244
SYIC_HUMAN	Isoleucine--tRNA ligase, cytoplasmic (EC 6.1.1.5) (Isoleucyl-tRNA synthetase) (IRS) (IleRS)	-0.0137311	0.0514047	0.218171	P41252	IARS	1262
TWF2_HUMAN	Twinfilin-2 (A6-related protein) (hA6RP) (Protein tyrosine kinase 9-like) (Twinfilin-1-like protein)	-0.0170822	0.0113529	0.0998254	Q6IBS0	TWF2	349
FNTA_HUMAN	Protein farnesyltransferase/geranylgeranyltransferase type-1 subunit alpha (EC 2.5.1.58) (EC 2.5.1.59) (CAAX farnesyltransferase subunit alpha) (FTase-alpha) (Ras proteins prenyltransferase subunit alpha) (Type I protein geranyl-geranyltransferase subunit alpha) (GGTase-I-alpha)	0.0132501	0.204828	0.459502	P49354	FNTA	379
MIB2_HUMAN	E3 ubiquitin-protein ligase MIB2 (EC 2.3.2.27) (Mind bomb homolog 2) (Novel zinc finger protein) (Novelzin) (Putative NF-kappa-B-activating protein 002N) (RING-type E3 ubiquitin transferase MIB2) (Skeletrophin) (Zinc finger ZZ type with ankyrin repeat domain protein 1)	0.00218229	0.77714	0.890592	Q96AX9	MIB2	1013
GALM_HUMAN	Aldose 1-epimerase (EC 5.1.3.3) (Galactose mutarotase)	-0.0159774	0.238203	0.497877	Q96C23	GALM	342
RTN2_HUMAN	Reticulon-2 (Neuroendocrine-specific protein-like 1) (NSP-like protein 1) (Neuroendocrine-specific protein-like I) (NSP-like protein I) (NSPLI)	-0.0171106	0.00908953	0.0885978	O75298	RTN2	545
GMPPB_HUMAN	Mannose-1-phosphate guanyltransferase beta (EC 2.7.7.13) (GDP-mannose pyrophosphorylase B) (GTP-mannose-1-phosphate guanylyltransferase beta)	-5.56e-05	0.997171	0.997789	Q9Y5P6	GMPPB	360
AK1C2_HUMAN	Aldo-keto reductase family 1 member C2 (EC 1.-.-.-) (3-alpha-HSD3) (Chlordecone reductase homolog HAKRD) (Dihydrodiol dehydrogenase 2) (DD-2) (DD2) (Dihydrodiol dehydrogenase/bile acid-binding protein) (DD/BABP) (Trans-1,2-dihydrobenzene-1,2-diol dehydrogenase) (EC 1.3.1.20) (Type III 3-alpha-hydroxysteroid dehydrogenase) (EC 1.1.1.357)	-0.0161308	0.694911	0.849065	P52895	AKR1C2	323
CC28B_HUMAN	Coiled-coil domain-containing protein 28B	0.0032314	0.909483	0.958271	Q9BUN5	CCDC28B	200
PHOCN_HUMAN	MOB-like protein phocein (2C4D) (Class II mMOB1) (Mob1 homolog 3) (Mob3) (Mps one binder kinase activator-like 3) (Preimplantation protein 3)	0.0226349	0.280073	0.541838	Q9Y3A3	MOB4	225
GMPPA_HUMAN	Mannose-1-phosphate guanyltransferase alpha (GDP-mannose pyrophosphorylase A) (GMPP-alpha) (GTP-mannose-1-phosphate guanylyltransferase alpha)	0.00303273	0.819776	0.914466	Q96IJ6	GMPPA	420
EI2BD_HUMAN	Translation initiation factor eIF-2B subunit delta (eIF-2B GDP-GTP exchange factor subunit delta)	0.000965849	0.938071	0.970647	Q9UI10	EIF2B4	523
MTNB_HUMAN	Methylthioribulose-1-phosphate dehydratase (MTRu-1-P dehydratase) (EC 4.2.1.109) (APAF1-interacting protein) (hAPIP)	-0.00517804	0.783386	0.893435	Q96GX9	APIP	242
RHG18_HUMAN	Rho GTPase-activating protein 18 (MacGAP) (Rho-type GTPase-activating protein 18)	-0.0169342	0.231734	0.490809	Q8N392	ARHGAP18	663
HEM3_HUMAN	Porphobilinogen deaminase (PBG-D) (EC 2.5.1.61) (Hydroxymethylbilane synthase) (HMBS) (Pre-uroporphyrinogen synthase)	-0.0124191	0.595304	0.787418	P08397	HMBS	361
ARGAL_HUMAN	Rho guanine nucleotide exchange factor 10-like protein (GrinchGEF)	-0.0124723	0.330324	0.595645	Q9HCE6	ARHGEF10L	1279
IF5A1_HUMAN	Eukaryotic translation initiation factor 5A-1 (eIF-5A-1) (eIF-5A1) (Eukaryotic initiation factor 5A isoform 1) (eIF-5A) (Rev-binding factor) (eIF-4D)	-0.0171172	0.0122792	0.103904	P63241	EIF5A	154
PCMD1_HUMAN	Protein-L-isoaspartate O-methyltransferase domain-containing protein 1	-0.0253749	0.0589043	0.238669	Q96MG8	PCMTD1	357
MYO1D_HUMAN	Unconventional myosin-Id	0.00728831	0.741701	0.875108	O94832	MYO1D	1006
DPTOR_HUMAN	DEP domain-containing mTOR-interacting protein (DEP domain-containing protein 6)	-0.0206187	0.137449	0.371852	Q8TB45	DEPTOR	409
AKTS1_HUMAN	Proline-rich AKT1 substrate 1 (40 kDa proline-rich AKT substrate)	-0.00489198	0.737457	0.872047	Q96B36	AKT1S1	256
ITA5_HUMAN	Integrin alpha-5 (CD49 antigen-like family member E) (Fibronectin receptor subunit alpha) (Integrin alpha-F) (VLA-5) (CD antigen CD49e) [Cleaved into: Integrin alpha-5 heavy chain; Integrin alpha-5 light chain]	0.0128342	0.611273	0.796965	P08648	ITGA5	1049
PP12C_HUMAN	Protein phosphatase 1 regulatory subunit 12C (Protein phosphatase 1 myosin-binding subunit of 85 kDa) (Protein phosphatase 1 myosin-binding subunit p85)	-0.0424914	0.0893179	0.295701	Q9BZL4	PPP1R12C	782
MPI_HUMAN	Mannose-6-phosphate isomerase (EC 5.3.1.8) (Phosphohexomutase) (Phosphomannose isomerase) (PMI)	-0.00564247	0.475291	0.711528	P34949	MPI	423
MRCKA_HUMAN	Serine/threonine-protein kinase MRCK alpha (EC 2.7.11.1) (CDC42-binding protein kinase alpha) (DMPK-like alpha) (Myotonic dystrophy kinase-related CDC42-binding kinase alpha) (MRCK alpha) (Myotonic dystrophy protein kinase-like alpha)	-0.0569064	0.309947	0.576462	Q5VT25	CDC42BPA	1732
SYTC2_HUMAN	Probable threonine--tRNA ligase 2, cytoplasmic (EC 6.1.1.3) (Threonyl-tRNA synthetase) (ThrRS) (Threonyl-tRNA synthetase-like protein 2)	-0.0145217	0.0758134	0.272425	A2RTX5	TARSL2	802
1433E_HUMAN	14-3-3 protein epsilon (14-3-3E)	-0.0171556	3.22e-05	0.0140841	P62258	YWHAE	255
CTNA3_HUMAN	Catenin alpha-3 (Alpha T-catenin) (Cadherin-associated protein)	0.0149244	0.751908	0.878463	Q9UI47	CTNNA3	895
MARE1_HUMAN	Microtubule-associated protein RP/EB family member 1 (APC-binding protein EB1) (End-binding protein 1) (EB1)	-0.0172458	0.0244045	0.144253	Q15691	MAPRE1	268
RAIN_HUMAN	Ras-interacting protein 1 (Rain)	0.0131523	0.467848	0.7087	Q5U651	RASIP1	963
NMT1_HUMAN	Glycylpeptide N-tetradecanoyltransferase 1 (EC 2.3.1.97) (Myristoyl-CoA:protein N-myristoyltransferase 1) (NMT 1) (Type I N-myristoyltransferase) (Peptide N-myristoyltransferase 1)	-0.0105846	0.255442	0.516544	P30419	NMT1	496
KCC2G_HUMAN	Calcium/calmodulin-dependent protein kinase type II subunit gamma (CaM kinase II subunit gamma) (CaMK-II subunit gamma) (EC 2.7.11.17)	-0.0221801	0.0701492	0.260605	Q13555	CAMK2G	558
DD19A_HUMAN	ATP-dependent RNA helicase DDX19A (EC 3.6.4.13) (DDX19-like protein) (DEAD box protein 19A)	-0.0245201	0.136848	0.370702	Q9NUU7	DDX19A	478
MTMR6_HUMAN	Myotubularin-related protein 6 (EC 3.1.3.-)	-0.0183826	0.116683	0.340259	Q9Y217	MTMR6	621
WNK1_HUMAN	Serine/threonine-protein kinase WNK1 (EC 2.7.11.1) (Erythrocyte 65 kDa protein) (p65) (Kinase deficient protein) (Protein kinase lysine-deficient 1) (Protein kinase with no lysine 1) (hWNK1)	-0.014625	0.209778	0.465465	Q9H4A3	WNK1	2382
DAG1_HUMAN	Dystroglycan (Dystrophin-associated glycoprotein 1) [Cleaved into: Alpha-dystroglycan (Alpha-DG); Beta-dystroglycan (Beta-DG)]	-0.0173106	0.00964972	0.0912868	Q14118	DAG1	895
ASPC1_HUMAN	Tether containing UBX domain for GLUT4 (Alveolar soft part sarcoma chromosomal region candidate gene 1 protein) (Alveolar soft part sarcoma locus) (Renal papillary cell carcinoma protein 17) (UBX domain-containing protein 9)	-0.00315409	0.78586	0.895108	Q9BZE9	ASPSCR1	553
PGM5_HUMAN	Phosphoglucomutase-like protein 5 (Aciculin) (Phosphoglucomutase-related protein) (PGM-RP)	-0.00441318	0.775986	0.890542	Q15124	PGM5	567
ROA2_HUMAN	Heterogeneous nuclear ribonucleoproteins A2/B1 (hnRNP A2/B1)	-0.0173124	0.0321271	0.166994	P22626	HNRNPA2B1	353
NAA35_HUMAN	N-alpha-acetyltransferase 35, NatC auxiliary subunit (Embryonic growth-associated protein homolog) (Protein MAK10 homolog)	-0.000431356	0.973998	0.985931	Q5VZE5	NAA35	725
STRN_HUMAN	Striatin	-0.0166333	0.207743	0.46259	O43815	STRN	780
PSB1_HUMAN	Proteasome subunit beta type-1 (EC 3.4.25.1) (Macropain subunit C5) (Multicatalytic endopeptidase complex subunit C5) (Proteasome component C5) (Proteasome gamma chain)	-0.0175225	0.00453272	0.0648801	P20618	PSMB1	241
HEBP1_HUMAN	Heme-binding protein 1 (p22HBP)	-0.0272355	0.355588	0.616429	Q9NRV9	HEBP1	189
APOB_HUMAN	Apolipoprotein B-100 (Apo B-100) [Cleaved into: Apolipoprotein B-48 (Apo B-48)]	-0.0333022	0.404468	0.655635	P04114	APOB	4563
HECD1_HUMAN	E3 ubiquitin-protein ligase HECTD1 (EC 2.3.2.26) (E3 ligase for inhibin receptor) (EULIR) (HECT domain-containing protein 1) (HECT-type E3 ubiquitin transferase HECTD1)	-0.017545	0.0113213	0.0997728	Q9ULT8	HECTD1	2610
IF5_HUMAN	Eukaryotic translation initiation factor 5 (eIF-5)	-0.0107127	0.0637271	0.248281	P55010	EIF5	431
TAPT1_HUMAN	Transmembrane anterior posterior transformation protein 1 homolog (Cytomegalovirus partial fusion receptor)	-0.0105018	0.399047	0.651201	Q6NXT6	TAPT1	567
NIBAN_HUMAN	Protein Niban (Cell growth-inhibiting gene 39 protein) (Protein FAM129A)	-0.0181758	0.2177	0.475408	Q9BZQ8	FAM129A	928
NPL4_HUMAN	Nuclear protein localization protein 4 homolog (Protein NPL4)	-0.0175897	0.00606906	0.0731648	Q8TAT6	NPLOC4	608
CHAC2_HUMAN	Putative glutathione-specific gamma-glutamylcyclotransferase 2 (Gamma-GCG 2) (EC 2.3.2.-) (Cation transport regulator-like protein 2)	-0.0197729	0.476407	0.712171	Q8WUX2	CHAC2	184
XPP1_HUMAN	Xaa-Pro aminopeptidase 1 (EC 3.4.11.9) (Aminoacylproline aminopeptidase) (Cytosolic aminopeptidase P) (Soluble aminopeptidase P) (sAmp) (X-Pro aminopeptidase 1) (X-prolyl aminopeptidase 1, soluble)	-0.00726295	0.264085	0.526728	Q9NQW7	XPNPEP1	623
INP4A_HUMAN	Type I inositol 3,4-bisphosphate 4-phosphatase (EC 3.1.3.66) (Inositol polyphosphate 4-phosphatase type I)	-0.0341134	0.220343	0.478484	Q96PE3	INPP4A	977
DYH9_HUMAN	Dynein heavy chain 9, axonemal (Axonemal beta dynein heavy chain 9) (Ciliary dynein heavy chain 9)	0.0255643	0.407555	0.657806	Q9NYC9	DNAH9	4486
TBCEL_HUMAN	Tubulin-specific chaperone cofactor E-like protein (EL) (Leucine-rich repeat-containing protein 35)	-0.0355937	0.162204	0.404357	Q5QJ74	TBCEL	424
TRIM3_HUMAN	Tripartite motif-containing protein 3 (Brain-expressed RING finger protein) (RING finger protein 22) (RING finger protein 97)	0.0211584	0.288123	0.550602	O75382	TRIM3	744
UBP2_HUMAN	Ubiquitin carboxyl-terminal hydrolase 2 (EC 3.4.19.12) (41 kDa ubiquitin-specific protease) (Deubiquitinating enzyme 2) (Ubiquitin thioesterase 2) (Ubiquitin-specific-processing protease 2)	-0.0194759	0.0683969	0.257314	O75604	USP2	605
TPD53_HUMAN	Tumor protein D53 (hD53) (Tumor protein D52-like 1)	-0.0112928	0.448052	0.693113	Q16890	TPD52L1	204
TPD52_HUMAN	Tumor protein D52 (Protein N8)	-0.0331366	0.224473	0.483662	P55327	TPD52	224
ILF3_HUMAN	Interleukin enhancer-binding factor 3 (Double-stranded RNA-binding protein 76) (DRBP76) (M-phase phosphoprotein 4) (MPP4) (Nuclear factor associated with dsRNA) (NFAR) (Nuclear factor of activated T-cells 90 kDa) (NF-AT-90) (Translational control protein 80) (TCP80)	-0.017591	0.00314234	0.0566267	Q12906	ILF3	894
DRG1_HUMAN	Developmentally-regulated GTP-binding protein 1 (DRG-1) (Neural precursor cell expressed developmentally down-regulated protein 3) (NEDD-3)	-0.0175921	0.0300593	0.160818	Q9Y295	DRG1	367
MAP4_HUMAN	Microtubule-associated protein 4 (MAP-4)	-0.0176073	0.0186458	0.127972	P27816	MAP4	1152
XPO2_HUMAN	Exportin-2 (Exp2) (Cellular apoptosis susceptibility protein) (Chromosome segregation 1-like protein) (Importin-alpha re-exporter)	-0.0177632	0.00695289	0.0774903	P55060	CSE1L	971
VPS52_HUMAN	Vacuolar protein sorting-associated protein 52 homolog (SAC2 suppressor of actin mutations 2-like protein)	-0.0085031	0.557136	0.766893	Q8N1B4	VPS52	723
UBR1_HUMAN	E3 ubiquitin-protein ligase UBR1 (EC 2.3.2.27) (N-recognin-1) (RING-type E3 ubiquitin transferase UBR1) (Ubiquitin-protein ligase E3-alpha-1) (Ubiquitin-protein ligase E3-alpha-I)	-0.00432648	0.624863	0.806394	Q8IWV7	UBR1	1749
KLH40_HUMAN	Kelch-like protein 40 (Kelch repeat and BTB domain-containing protein 5) (Sarcosynapsin)	-0.00876281	0.44815	0.693113	Q2TBA0	KLHL40	621
TBG1_HUMAN	Tubulin gamma-1 chain (Gamma-1-tubulin) (Gamma-tubulin complex component 1) (GCP-1)	-0.0259966	0.31101	0.576875	P23258	TUBG1	451
ITPA_HUMAN	Inosine triphosphate pyrophosphatase (ITPase) (Inosine triphosphatase) (EC 3.6.1.9) (Non-canonical purine NTP pyrophosphatase) (Non-standard purine NTP pyrophosphatase) (Nucleoside-triphosphate diphosphatase) (Nucleoside-triphosphate pyrophosphatase) (NTPase) (Putative oncogene protein hlc14-06-p)	-0.0297892	0.220711	0.478572	Q9BY32	ITPA	194
PSA1_HUMAN	Proteasome subunit alpha type-1 (EC 3.4.25.1) (30 kDa prosomal protein) (PROS-30) (Macropain subunit C2) (Multicatalytic endopeptidase complex subunit C2) (Proteasome component C2) (Proteasome nu chain)	-0.01781	0.0204086	0.133182	P25786	PSMA1	263
OXSR1_HUMAN	Serine/threonine-protein kinase OSR1 (EC 2.7.11.1) (Oxidative stress-responsive 1 protein)	-0.0106759	0.247905	0.508583	O95747	OXSR1	527
AP3B1_HUMAN	AP-3 complex subunit beta-1 (Adaptor protein complex AP-3 subunit beta-1) (Adaptor-related protein complex 3 subunit beta-1) (Beta-3A-adaptin) (Clathrin assembly protein complex 3 beta-1 large chain)	-0.037288	0.0586263	0.237875	O00203	AP3B1	1094
PSD12_HUMAN	26S proteasome non-ATPase regulatory subunit 12 (26S proteasome regulatory subunit RPN5) (26S proteasome regulatory subunit p55)	0.00313606	0.835173	0.92282	O00232	PSMD12	456
ACTZ_HUMAN	Alpha-centractin (Centractin) (ARP1) (Actin-RPV) (Centrosome-associated actin homolog)	-0.00647325	0.479272	0.713361	P61163	ACTR1A	376
TIPRL_HUMAN	TIP41-like protein (Putative MAPK-activating protein PM10) (Type 2A-interacting protein) (TIP)	-0.00715254	0.461015	0.703079	O75663	TIPRL	272
RL5_HUMAN	60S ribosomal protein L5 (Large ribosomal subunit protein uL18)	-0.0178117	0.00641346	0.0741186	P46777	RPL5	297
PSA3_HUMAN	Proteasome subunit alpha type-3 (EC 3.4.25.1) (Macropain subunit C8) (Multicatalytic endopeptidase complex subunit C8) (Proteasome component C8)	-0.0178322	0.0154409	0.115215	P25788	PSMA3	255
LMO7_HUMAN	LIM domain only protein 7 (LMO-7) (F-box only protein 20) (LOMP)	-0.0178617	0.0263594	0.151515	Q8WWI1	LMO7	1683
DPP8_HUMAN	Dipeptidyl peptidase 8 (DP8) (EC 3.4.14.5) (Dipeptidyl peptidase IV-related protein 1) (DPRP-1) (Dipeptidyl peptidase VIII) (DPP VIII) (Prolyl dipeptidase DPP8)	-0.0129897	0.607741	0.794588	Q6V1X1	DPP8	898
MYO7A_HUMAN	Unconventional myosin-VIIa	0.017034	0.561989	0.768742	Q13402	MYO7A	2215
DCTN1_HUMAN	Dynactin subunit 1 (150 kDa dynein-associated polypeptide) (DAP-150) (DP-150) (p135) (p150-glued)	-0.0178989	7.05e-06	0.00514961	Q14203	DCTN1	1278
MP2K1_HUMAN	Dual specificity mitogen-activated protein kinase kinase 1 (MAP kinase kinase 1) (MAPKK 1) (MKK1) (EC 2.7.12.2) (ERK activator kinase 1) (MAPK/ERK kinase 1) (MEK 1)	-0.017934	0.0388323	0.186041	Q02750	MAP2K1	393
OLA1_HUMAN	Obg-like ATPase 1 (DNA damage-regulated overexpressed in cancer 45) (DOC45) (GTP-binding protein 9)	-0.0180292	0.0122881	0.103904	Q9NTK5	OLA1	396
PP14B_HUMAN	Protein phosphatase 1 regulatory subunit 14B (Phospholipase C-beta-3 neighbouring gene protein)	-0.0317925	0.202625	0.458055	Q96C90	PPP1R14B	147
LDB3_HUMAN	LIM domain-binding protein 3 (Protein cypher) (Z-band alternatively spliced PDZ-motif protein)	-0.00495396	0.234625	0.49367	O75112	LDB3	727
ROCK2_HUMAN	Rho-associated protein kinase 2 (EC 2.7.11.1) (Rho kinase 2) (Rho-associated, coiled-coil-containing protein kinase 2) (Rho-associated, coiled-coil-containing protein kinase II) (ROCK-II) (p164 ROCK-2)	-0.018036	0.0162376	0.11775	O75116	ROCK2	1388
GOGA1_HUMAN	Golgin subfamily A member 1 (Golgin-97)	-0.0310134	0.571985	0.773477	Q92805	GOLGA1	767
DNJA2_HUMAN	DnaJ homolog subfamily A member 2 (Cell cycle progression restoration gene 3 protein) (Dnj3) (Dj3) (HIRA-interacting protein 4) (Renal carcinoma antigen NY-REN-14)	-0.0180534	0.0169732	0.121674	O60884	DNAJA2	412
PSA5_HUMAN	Proteasome subunit alpha type-5 (EC 3.4.25.1) (Macropain zeta chain) (Multicatalytic endopeptidase complex zeta chain) (Proteasome zeta chain)	-0.0180613	0.0306893	0.162735	P28066	PSMA5	241
MK01_HUMAN	Mitogen-activated protein kinase 1 (MAP kinase 1) (MAPK 1) (EC 2.7.11.24) (ERT1) (Extracellular signal-regulated kinase 2) (ERK-2) (MAP kinase isoform p42) (p42-MAPK) (Mitogen-activated protein kinase 2) (MAP kinase 2) (MAPK 2)	-0.018075	0.0116895	0.100788	P28482	MAPK1	360
PSA_HUMAN	Puromycin-sensitive aminopeptidase (PSA) (EC 3.4.11.14) (Cytosol alanyl aminopeptidase) (AAP-S)	-0.0180865	0.00993654	0.0927227	P55786	NPEPPS	919
PSME2_HUMAN	Proteasome activator complex subunit 2 (11S regulator complex subunit beta) (REG-beta) (Activator of multicatalytic protease subunit 2) (Proteasome activator 28 subunit beta) (PA28b) (PA28beta)	-0.0357833	0.143196	0.376243	Q9UL46	PSME2	239
DUS3_HUMAN	Dual specificity protein phosphatase 3 (EC 3.1.3.16) (EC 3.1.3.48) (Dual specificity protein phosphatase VHR) (Vaccinia H1-related phosphatase) (VHR)	-0.0180866	0.0299198	0.160818	P51452	DUSP3	185
PUR6_HUMAN	Multifunctional protein ADE2 [Includes: Phosphoribosylaminoimidazole-succinocarboxamide synthase (EC 6.3.2.6) (SAICAR synthetase); Phosphoribosylaminoimidazole carboxylase (EC 4.1.1.21) (AIR carboxylase) (AIRC)]	-0.003826	0.819888	0.914466	P22234	PAICS	425
FEM1A_HUMAN	Protein fem-1 homolog A (FEM1a) (FEM1-alpha) (Prostaglandin E receptor 4-associated protein)	0.000325753	0.969725	0.98385	Q9BSK4	FEM1A	669
DPP3_HUMAN	Dipeptidyl peptidase 3 (EC 3.4.14.4) (Dipeptidyl aminopeptidase III) (Dipeptidyl arylamidase III) (Dipeptidyl peptidase III) (DPP III) (Enkephalinase B)	-0.0182284	0.192387	0.445848	Q9NY33	DPP3	737
HOOK3_HUMAN	Protein Hook homolog 3 (h-hook3) (hHK3)	-0.0141934	0.249134	0.510625	Q86VS8	HOOK3	718
RO60_HUMAN	60 kDa SS-A/Ro ribonucleoprotein (60 kDa Ro protein) (60 kDa ribonucleoprotein Ro) (RoRNP) (Ro 60 kDa autoantigen) (Sjoegren syndrome antigen A2) (Sjoegren syndrome type A antigen) (SS-A) (TROVE domain family member 2)	-0.0181012	0.023177	0.140851	P10155	TROVE2	538
BICD2_HUMAN	Protein bicaudal D homolog 2 (Bic-D 2)	-0.0255007	0.197404	0.452002	Q8TD16	BICD2	824
ARH37_HUMAN	Rho guanine nucleotide exchange factor 37	-0.0285886	0.140428	0.374361	A1IGU5	ARHGEF37	675
USP9X_HUMAN	Probable ubiquitin carboxyl-terminal hydrolase FAF-X (EC 3.4.19.12) (Deubiquitinating enzyme FAF-X) (Fat facets in mammals) (hFAM) (Fat facets protein-related, X-linked) (Ubiquitin thioesterase FAF-X) (Ubiquitin-specific protease 9, X chromosome) (Ubiquitin-specific-processing protease FAF-X)	-0.0133914	0.073513	0.268417	Q93008	USP9X	2570
EI2BG_HUMAN	Translation initiation factor eIF-2B subunit gamma (eIF-2B GDP-GTP exchange factor subunit gamma)	-0.00308075	0.70131	0.852862	Q9NR50	EIF2B3	452
ARL1_HUMAN	ADP-ribosylation factor-like protein 1	0.00639849	0.806842	0.908015	P40616	ARL1	181
LARP1_HUMAN	La-related protein 1 (La ribonucleoprotein domain family member 1)	-0.0157766	0.0825739	0.283477	Q6PKG0	LARP1	1096
CC124_HUMAN	Coiled-coil domain-containing protein 124	-0.0108412	0.16027	0.402247	Q96CT7	CCDC124	223
CASQ1_HUMAN	Calsequestrin-1 (Calmitine) (Calsequestrin, skeletal muscle isoform)	-0.0181105	0.0299714	0.160818	P31415	CASQ1	396
LIMS3_HUMAN	LIM and senescent cell antigen-like-containing domain protein 3 (Particularly interesting new Cys-His protein 3) (PINCH-3)	-0.0273194	0.111325	0.332394	P0CW19	LIMS3	117
EIF3D_HUMAN	Eukaryotic translation initiation factor 3 subunit D (eIF3d) (Eukaryotic translation initiation factor 3 subunit 7) (eIF-3-zeta) (eIF3 p66)	-0.00829982	0.150722	0.388596	O15371	EIF3D	548
MYO9B_HUMAN	Unconventional myosin-IXb (Unconventional myosin-9b)	0.0347886	0.57827	0.777947	Q13459	MYO9B	2157
NMT2_HUMAN	Glycylpeptide N-tetradecanoyltransferase 2 (EC 2.3.1.97) (Myristoyl-CoA:protein N-myristoyltransferase 2) (NMT 2) (Peptide N-myristoyltransferase 2) (Type II N-myristoyltransferase)	-0.0479712	0.0720348	0.26447	O60551	NMT2	498
STAU2_HUMAN	Double-stranded RNA-binding protein Staufen homolog 2	-0.0181114	0.0368328	0.181425	Q9NUL3	STAU2	570
SLK_HUMAN	STE20-like serine/threonine-protein kinase (STE20-like kinase) (hSLK) (EC 2.7.11.1) (CTCL tumor antigen se20-9) (STE20-related serine/threonine-protein kinase) (STE20-related kinase) (Serine/threonine-protein kinase 2)	-0.00887495	0.118078	0.342503	Q9H2G2	SLK	1235
KGP1_HUMAN	cGMP-dependent protein kinase 1 (cGK 1) (cGK1) (EC 2.7.11.12) (cGMP-dependent protein kinase I) (cGKI)	-0.0136791	0.235989	0.495035	Q13976	PRKG1	671
INP4B_HUMAN	Type II inositol 3,4-bisphosphate 4-phosphatase (EC 3.1.3.66) (Inositol polyphosphate 4-phosphatase type II)	0.0118167	0.523467	0.746349	O15327	INPP4B	924
PANK4_HUMAN	Pantothenate kinase 4 (hPanK4) (EC 2.7.1.33) (Pantothenic acid kinase 4)	-0.0181239	0.0410856	0.191442	Q9NVE7	PANK4	773
VIGLN_HUMAN	Vigilin (High density lipoprotein-binding protein) (HDL-binding protein)	-0.0181299	0.00921501	0.0892541	Q00341	HDLBP	1268
RB6I2_HUMAN	ELKS/Rab6-interacting/CAST family member 1 (ERC-1) (Rab6-interacting protein 2)	-0.03225	0.161123	0.402807	Q8IUD2	ERC1	1116
APT_HUMAN	Adenine phosphoribosyltransferase (APRT) (EC 2.4.2.7)	-0.0022538	0.897788	0.954164	P07741	APRT	180
XRCC5_HUMAN	X-ray repair cross-complementing protein 5 (EC 3.6.4.-) (86 kDa subunit of Ku antigen) (ATP-dependent DNA helicase 2 subunit 2) (ATP-dependent DNA helicase II 80 kDa subunit) (CTC box-binding factor 85 kDa subunit) (CTC85) (CTCBF) (DNA repair protein XRCC5) (Ku80) (Ku86) (Lupus Ku autoantigen protein p86) (Nuclear factor IV) (Thyroid-lupus autoantigen) (TLAA) (X-ray repair complementing defective…	-0.0222618	0.000918124	0.0384964	P13010	XRCC5	732
2A5E_HUMAN	Serine/threonine-protein phosphatase 2A 56 kDa regulatory subunit epsilon isoform (PP2A B subunit isoform B'-epsilon) (PP2A B subunit isoform B56-epsilon) (PP2A B subunit isoform PR61-epsilon) (PP2A B subunit isoform R5-epsilon)	-0.00817331	0.382147	0.63811	Q16537	PPP2R5E	467
RAB4A_HUMAN	Ras-related protein Rab-4A	-0.00454878	0.821841	0.915743	P20338	RAB4A	218
ALDR_HUMAN	Aldose reductase (AR) (EC 1.1.1.21) (Aldehyde reductase) (Aldo-keto reductase family 1 member B1)	-0.0156966	0.120976	0.348603	P15121	AKR1B1	316
DHYS_HUMAN	Deoxyhypusine synthase (DHS) (EC 2.5.1.46)	-0.0283736	0.0637075	0.248281	P49366	DHPS	369
MK12_HUMAN	Mitogen-activated protein kinase 12 (MAP kinase 12) (MAPK 12) (EC 2.7.11.24) (Extracellular signal-regulated kinase 6) (ERK-6) (Mitogen-activated protein kinase p38 gamma) (MAP kinase p38 gamma) (Stress-activated protein kinase 3)	-0.018244	0.0132692	0.107339	P53778	MAPK12	367
EF2_HUMAN	Elongation factor 2 (EF-2)	-0.01825	0.00474852	0.0666619	P13639	EEF2	858
RAB7A_HUMAN	Ras-related protein Rab-7a	-0.0182533	0.00888891	0.0880254	P51149	RAB7A	207
CSN2_HUMAN	COP9 signalosome complex subunit 2 (SGN2) (Signalosome subunit 2) (Alien homolog) (JAB1-containing signalosome subunit 2) (Thyroid receptor-interacting protein 15) (TR-interacting protein 15) (TRIP-15)	-0.0182948	0.0070508	0.0779862	P61201	COPS2	443
ANXA6_HUMAN	Annexin A6 (67 kDa calelectrin) (Annexin VI) (Annexin-6) (Calphobindin-II) (CPB-II) (Chromobindin-20) (Lipocortin VI) (Protein III) (p68) (p70)	-0.0183137	0.00120932	0.0405456	P08133	ANXA6	673
EEA1_HUMAN	Early endosome antigen 1 (Endosome-associated protein p162) (Zinc finger FYVE domain-containing protein 2)	-0.012607	0.163587	0.405896	Q15075	EEA1	1411
DS13A_HUMAN	Dual specificity protein phosphatase 13 isoform A (DUSP13A) (EC 3.1.3.16) (EC 3.1.3.48) (Branching-enzyme interacting DSP) (Muscle-restricted DSP) (MDSP)	-0.00578418	0.753333	0.879086	Q6B8I1	DUSP13	188
TPP2_HUMAN	Tripeptidyl-peptidase 2 (TPP-2) (EC 3.4.14.10) (Tripeptidyl aminopeptidase) (Tripeptidyl-peptidase II) (TPP-II)	-0.00578684	0.523433	0.746349	P29144	TPP2	1249
PSMD2_HUMAN	26S proteasome non-ATPase regulatory subunit 2 (26S proteasome regulatory subunit RPN1) (26S proteasome regulatory subunit S2) (26S proteasome subunit p97) (Protein 55.11) (Tumor necrosis factor type 1 receptor-associated protein 2)	-0.0183459	0.0183947	0.12708	Q13200	PSMD2	908
ATX2L_HUMAN	Ataxin-2-like protein (Ataxin-2 domain protein) (Ataxin-2-related protein)	-0.00731892	0.507423	0.734931	Q8WWM7	ATXN2L	1075
TCPH_HUMAN	T-complex protein 1 subunit eta (TCP-1-eta) (CCT-eta) (HIV-1 Nef-interacting protein) [Cleaved into: T-complex protein 1 subunit eta, N-terminally processed]	-0.0183799	0.0172918	0.123269	Q99832	CCT7	543
SYMC_HUMAN	Methionine--tRNA ligase, cytoplasmic (EC 6.1.1.10) (Methionyl-tRNA synthetase) (MetRS)	0.00542107	0.564361	0.769395	P56192	MARS	900
RAB6A_HUMAN	Ras-related protein Rab-6A (Rab-6)	-0.0183838	0.0445165	0.200599	P20340	RAB6A	208
NP1L4_HUMAN	Nucleosome assembly protein 1-like 4 (Nucleosome assembly protein 2) (NAP-2)	-0.0184398	0.00497932	0.0681622	Q99733	NAP1L4	375
6PGL_HUMAN	6-phosphogluconolactonase (6PGL) (EC 3.1.1.31)	-0.00613152	0.714052	0.859662	O95336	PGLS	258
IF4A2_HUMAN	Eukaryotic initiation factor 4A-II (eIF-4A-II) (eIF4A-II) (EC 3.6.4.13) (ATP-dependent RNA helicase eIF4A-2)	-0.0184585	0.0194683	0.130917	Q14240	EIF4A2	407
GSTM2_HUMAN	Glutathione S-transferase Mu 2 (EC 2.5.1.18) (GST class-mu 2) (GSTM2-2)	0.0150072	0.366879	0.625748	P28161	GSTM2	218
CP250_HUMAN	Centrosome-associated protein CEP250 (250 kDa centrosomal protein) (Cep250) (Centrosomal Nek2-associated protein 1) (C-Nap1) (Centrosomal protein 2)	-0.016404	0.321162	0.587099	Q9BV73	CEP250	2442
PYGB_HUMAN	Glycogen phosphorylase, brain form (EC 2.4.1.1)	-0.00934223	0.297406	0.56216	P11216	PYGB	843
SKT_HUMAN	Sickle tail protein homolog	0.000844189	0.948318	0.974803	Q5T5P2	KIAA1217	1943
SNX15_HUMAN	Sorting nexin-15	-0.0084205	0.814104	0.913044	Q9NRS6	SNX15	342
IF4H_HUMAN	Eukaryotic translation initiation factor 4H (eIF-4H) (Williams-Beuren syndrome chromosomal region 1 protein)	-0.0185106	0.00797118	0.0833264	Q15056	EIF4H	248
AP1G1_HUMAN	AP-1 complex subunit gamma-1 (Adaptor protein complex AP-1 subunit gamma-1) (Adaptor-related protein complex 1 subunit gamma-1) (Clathrin assembly protein complex 1 gamma-1 large chain) (Gamma1-adaptin) (Golgi adaptor HA1/AP1 adaptin subunit gamma-1)	-0.00612446	0.503466	0.733204	O43747	AP1G1	822
CAC1S_HUMAN	Voltage-dependent L-type calcium channel subunit alpha-1S (Calcium channel, L type, alpha-1 polypeptide, isoform 3, skeletal muscle) (Voltage-gated calcium channel subunit alpha Cav1.1)	-0.018529	0.00286171	0.0541715	Q13698	CACNA1S	1873
TOM1_HUMAN	Target of Myb protein 1	0.00798	0.23387	0.492814	O60784	TOM1	492
SH3K1_HUMAN	SH3 domain-containing kinase-binding protein 1 (CD2-binding protein 3) (CD2BP3) (Cbl-interacting protein of 85 kDa) (Human Src family kinase-binding protein 1) (HSB-1)	-0.000815743	0.97596	0.986774	Q96B97	SH3KBP1	665
AP1B1_HUMAN	AP-1 complex subunit beta-1 (Adaptor protein complex AP-1 subunit beta-1) (Adaptor-related protein complex 1 subunit beta-1) (Beta-1-adaptin) (Beta-adaptin 1) (Clathrin assembly protein complex 1 beta large chain) (Golgi adaptor HA1/AP1 adaptin beta subunit)	-0.00130005	0.840397	0.923931	Q10567	AP1B1	949
RL30_HUMAN	60S ribosomal protein L30 (Large ribosomal subunit protein eL30)	-0.0185423	0.0228308	0.140439	P62888	RPL30	115
RS10_HUMAN	40S ribosomal protein S10 (Small ribosomal subunit protein eS10)	-0.0185596	0.00626818	0.0738028	P46783	RPS10	165
RN123_HUMAN	E3 ubiquitin-protein ligase RNF123 (EC 2.3.2.27) (Kip1 ubiquitination-promoting complex protein 1) (RING finger protein 123) (RING-type E3 ubiquitin transferase RNF123)	0.00327971	0.667863	0.831233	Q5XPI4	RNF123	1314
PTN23_HUMAN	Tyrosine-protein phosphatase non-receptor type 23 (EC 3.1.3.48) (His domain-containing protein tyrosine phosphatase) (HD-PTP) (Protein tyrosine phosphatase TD14) (PTP-TD14)	-0.0185736	0.0209504	0.134273	Q9H3S7	PTPN23	1636
OGT1_HUMAN	UDP-N-acetylglucosamine--peptide N-acetylglucosaminyltransferase 110 kDa subunit (EC 2.4.1.255) (O-GlcNAc transferase subunit p110) (O-linked N-acetylglucosamine transferase 110 kDa subunit) (OGT)	-0.0187556	0.0441508	0.200062	O15294	OGT	1046
RALA_HUMAN	Ras-related protein Ral-A	-0.018773	0.0271287	0.153441	P11233	RALA	206
TBCD4_HUMAN	TBC1 domain family member 4 (Akt substrate of 160 kDa) (AS160)	0.00159053	0.846225	0.925832	O60343	TBC1D4	1298
RBBP9_HUMAN	Putative hydrolase RBBP9 (EC 3.-.-.-) (B5T-overexpressed gene protein) (Protein BOG) (Retinoblastoma-binding protein 10) (RBBP-10) (Retinoblastoma-binding protein 9) (RBBP-9)	-0.0234606	0.0878666	0.294007	O75884	RBBP9	186
LV657_HUMAN	Immunoglobulin lambda variable 6-57 (Ig lambda chain V-VI region AR) (Ig lambda chain V-VI region EB4) (Ig lambda chain V-VI region NIG-48) (Ig lambda chain V-VI region SUT) (Ig lambda chain V-VI region WLT)	-0.0882693	0.0159132	0.117064	P01721	IGLV6-57	117
IREB2_HUMAN	Iron-responsive element-binding protein 2 (IRE-BP 2) (Iron regulatory protein 2) (IRP2)	-0.0312028	0.378508	0.63471	P48200	IREB2	963
KLH22_HUMAN	Kelch-like protein 22	0.00341564	0.818159	0.914061	Q53GT1	KLHL22	634
KCC2B_HUMAN	Calcium/calmodulin-dependent protein kinase type II subunit beta (CaM kinase II subunit beta) (CaMK-II subunit beta) (EC 2.7.11.17)	-0.0188252	0.00910252	0.0885978	Q13554	CAMK2B	666
SFPQ_HUMAN	Splicing factor, proline- and glutamine-rich (100 kDa DNA-pairing protein) (hPOMp100) (DNA-binding p52/p100 complex, 100 kDa subunit) (Polypyrimidine tract-binding protein-associated-splicing factor) (PSF) (PTB-associated-splicing factor)	-0.021122	0.00232231	0.0519902	P23246	SFPQ	707
WDR26_HUMAN	WD repeat-containing protein 26 (CUL4- and DDB1-associated WDR protein 2) (Myocardial ischemic preconditioning up-regulated protein 2)	-0.00749702	0.55263	0.764947	Q9H7D7	WDR26	661
LYPA2_HUMAN	Acyl-protein thioesterase 2 (APT-2) (EC 3.1.2.-) (Lysophospholipase II) (LPL-II) (LysoPLA II)	-0.00932867	0.178879	0.426799	O95372	LYPLA2	231
CAP2_HUMAN	Adenylyl cyclase-associated protein 2 (CAP 2)	-0.0188697	0.0103324	0.094607	P40123	CAP2	477
IF4A1_HUMAN	Eukaryotic initiation factor 4A-I (eIF-4A-I) (eIF4A-I) (EC 3.6.4.13) (ATP-dependent RNA helicase eIF4A-1)	-0.020558	0.0820763	0.282987	P60842	EIF4A1	406
BZW2_HUMAN	Basic leucine zipper and W2 domain-containing protein 2	-0.00664961	0.447325	0.693062	Q9Y6E2	BZW2	419
PDLI1_HUMAN	PDZ and LIM domain protein 1 (C-terminal LIM domain protein 1) (Elfin) (LIM domain protein CLP-36)	0.0021343	0.845255	0.925323	O00151	PDLIM1	329
PURA1_HUMAN	Adenylosuccinate synthetase isozyme 1 (AMPSase 1) (AdSS 1) (EC 6.3.4.4) (Adenylosuccinate synthetase, basic isozyme) (Adenylosuccinate synthetase, muscle isozyme) (M-type adenylosuccinate synthetase) (IMP--aspartate ligase 1)	0.0138851	0.235046	0.494239	Q8N142	ADSSL1	457
HECD3_HUMAN	E3 ubiquitin-protein ligase HECTD3 (EC 2.3.2.26) (HECT domain-containing protein 3) (HECT-type E3 ubiquitin transferase HECTD3)	-0.018887	0.0300083	0.160818	Q5T447	HECTD3	861
EI2BA_HUMAN	Translation initiation factor eIF-2B subunit alpha (eIF-2B GDP-GTP exchange factor subunit alpha)	-0.0176557	0.150641	0.388596	Q14232	EIF2B1	305
PSD11_HUMAN	26S proteasome non-ATPase regulatory subunit 11 (26S proteasome regulatory subunit RPN6) (26S proteasome regulatory subunit S9) (26S proteasome regulatory subunit p44.5)	-0.0189999	0.00339942	0.0581202	O00231	PSMD11	422
PEX5_HUMAN	Peroxisomal targeting signal 1 receptor (PTS1 receptor) (PTS1R) (PTS1-BP) (Peroxin-5) (Peroxisomal C-terminal targeting signal import receptor) (Peroxisome receptor 1)	-0.00985157	0.536652	0.756042	P50542	PEX5	639
UBE3C_HUMAN	Ubiquitin-protein ligase E3C (EC 2.3.2.26) (HECT-type ubiquitin transferase E3C) (HectH2)	-0.0190087	0.0446708	0.200636	Q15386	UBE3C	1083
SC24B_HUMAN	Protein transport protein Sec24B (SEC24-related protein B)	-0.0191066	0.0085204	0.0863874	O95487	SEC24B	1268
PIPNA_HUMAN	Phosphatidylinositol transfer protein alpha isoform (PI-TP-alpha) (PtdIns transfer protein alpha) (PtdInsTP alpha)	-0.0206995	0.185041	0.435508	Q00169	PITPNA	270
SETD3_HUMAN	Histone-lysine N-methyltransferase setd3 (EC 2.1.1.43) (SET domain-containing protein 3)	-0.0191503	0.00946845	0.0905498	Q86TU7	SETD3	594
GDIB_HUMAN	Rab GDP dissociation inhibitor beta (Rab GDI beta) (Guanosine diphosphate dissociation inhibitor 2) (GDI-2)	-0.019151	0.0346256	0.174122	P50395	GDI2	445
PLCL2_HUMAN	Inactive phospholipase C-like protein 2 (PLC-L(2)) (PLC-L2) (Phospholipase C-L2) (Phospholipase C-epsilon-2) (PLC-epsilon-2)	-0.0146691	0.132431	0.36527	Q9UPR0	PLCL2	1127
EIF3M_HUMAN	Eukaryotic translation initiation factor 3 subunit M (eIF3m) (Fetal lung protein B5) (hFL-B5) (PCI domain-containing protein 1)	-0.00451892	0.672187	0.831688	Q7L2H7	EIF3M	374
GCN1_HUMAN	eIF-2-alpha kinase activator GCN1 (GCN1 eIF-2-alpha kinase activator homolog) (GCN1-like protein 1) (General control of amino-acid synthesis 1-like protein 1) (Translational activator GCN1) (HsGCN1)	-0.0192646	0.00108357	0.0405456	Q92616	GCN1	2671
GTPB1_HUMAN	GTP-binding protein 1 (G-protein 1) (GP-1) (GP1)	-0.0200889	0.0905565	0.297329	O00178	GTPBP1	669
TMOD2_HUMAN	Tropomodulin-2 (Neuronal tropomodulin) (N-Tmod)	-0.00851857	0.659937	0.826572	Q9NZR1	TMOD2	351
PPM1F_HUMAN	Protein phosphatase 1F (EC 3.1.3.16) (Ca(2+)/calmodulin-dependent protein kinase phosphatase) (CaM-kinase phosphatase) (CaMKPase) (Partner of PIX 2) (Protein fem-2 homolog) (hFem-2)	-0.0104196	0.34245	0.606523	P49593	PPM1F	454
ABTB2_HUMAN	Ankyrin repeat and BTB/POZ domain-containing protein 2	0.0446486	0.261145	0.523503	Q8N961	ABTB2	1025
GALK1_HUMAN	Galactokinase (EC 2.7.1.6) (Galactose kinase)	-0.0030974	0.735194	0.870799	P51570	GALK1	392
CAN7_HUMAN	Calpain-7 (EC 3.4.22.-) (PalB homolog) (PalBH)	0.00433003	0.671695	0.831688	Q9Y6W3	CAPN7	813
FKB1A_HUMAN	Peptidyl-prolyl cis-trans isomerase FKBP1A (PPIase FKBP1A) (EC 5.2.1.8) (12 kDa FK506-binding protein) (12 kDa FKBP) (FKBP-12) (Calstabin-1) (FK506-binding protein 1A) (FKBP-1A) (Immunophilin FKBP12) (Rotamase)	-0.00851944	0.395296	0.648719	P62942	FKBP1A	108
HERC1_HUMAN	Probable E3 ubiquitin-protein ligase HERC1 (EC 2.3.2.26) (HECT domain and RCC1-like domain-containing protein 1) (HECT-type E3 ubiquitin transferase HERC1) (p532) (p619)	-0.01644	0.19913	0.454265	Q15751	HERC1	4861
KLH21_HUMAN	Kelch-like protein 21	-0.00881972	0.391159	0.644331	Q9UJP4	KLHL21	597
FPPS_HUMAN	Farnesyl pyrophosphate synthase (FPP synthase) (FPS) (EC 2.5.1.10) ((2E,6E)-farnesyl diphosphate synthase) (Dimethylallyltranstransferase) (EC 2.5.1.1) (Farnesyl diphosphate synthase) (Geranyltranstransferase)	-0.011867	0.210841	0.466642	P14324	FDPS	419
SDPR_HUMAN	Serum deprivation-response protein (Cavin-2) (PS-p68) (Phosphatidylserine-binding protein)	0.0184213	0.162795	0.405138	O95810	SDPR	425
UBXN1_HUMAN	UBX domain-containing protein 1 (SAPK substrate protein 1) (UBA/UBX 33.3 kDa protein)	-0.0193114	0.0227903	0.140396	Q04323	UBXN1	297
RHG01_HUMAN	Rho GTPase-activating protein 1 (CDC42 GTPase-activating protein) (GTPase-activating protein rhoGAP) (Rho-related small GTPase protein activator) (Rho-type GTPase-activating protein 1) (p50-RhoGAP)	-0.00488172	0.744184	0.87538	Q07960	ARHGAP1	439
TPR_HUMAN	Nucleoprotein TPR (Megator) (NPC-associated intranuclear protein) (Translocated promoter region protein)	-0.0193393	0.00517904	0.0691591	P12270	TPR	2363
FBX40_HUMAN	F-box only protein 40 (Muscle disease-related protein)	0.0137096	0.447661	0.693113	Q9UH90	FBXO40	709
STK25_HUMAN	Serine/threonine-protein kinase 25 (EC 2.7.11.1) (Ste20-like kinase) (Sterile 20/oxidant stress-response kinase 1) (SOK-1) (Ste20/oxidant stress response kinase 1)	-0.0235695	0.230537	0.489576	O00506	STK25	426
COF1_HUMAN	Cofilin-1 (18 kDa phosphoprotein) (p18) (Cofilin, non-muscle isoform)	-0.0193549	0.0266086	0.152547	P23528	CFL1	166
ABCF1_HUMAN	ATP-binding cassette sub-family F member 1 (ATP-binding cassette 50) (TNF-alpha-stimulated ABC protein)	-0.00708382	0.206745	0.461541	Q8NE71	ABCF1	845
ACTY_HUMAN	Beta-centractin (Actin-related protein 1B) (ARP1B)	0.0092795	0.381785	0.63811	P42025	ACTR1B	376
SPRC_HUMAN	SPARC (Basement-membrane protein 40) (BM-40) (Osteonectin) (ON) (Secreted protein acidic and rich in cysteine)	-0.00172317	0.941587	0.971878	P09486	SPARC	303
CRLF3_HUMAN	Cytokine receptor-like factor 3 (Cytokine receptor-like molecule 9) (CREME-9) (Cytokine receptor-related protein 4) (Type I cytokine receptor-like factor p48)	-0.0500363	0.134672	0.368895	Q8IUI8	CRLF3	442
SEPT9_HUMAN	Septin-9 (MLL septin-like fusion protein MSF-A) (MLL septin-like fusion protein) (Ovarian/Breast septin) (Ov/Br septin) (Septin D1)	0.00378725	0.803794	0.905975	Q9UHD8	2018-09-09	586
PCBP1_HUMAN	Poly(rC)-binding protein 1 (Alpha-CP1) (Heterogeneous nuclear ribonucleoprotein E1) (hnRNP E1) (Nucleic acid-binding protein SUB2.3)	-0.00757896	0.323831	0.589704	Q15365	PCBP1	356
STMN1_HUMAN	Stathmin (Leukemia-associated phosphoprotein p18) (Metablastin) (Oncoprotein 18) (Op18) (Phosphoprotein p19) (pp19) (Prosolin) (Protein Pr22) (pp17)	-0.0284552	0.356648	0.616907	P16949	STMN1	149
LMNB2_HUMAN	Lamin-B2	-0.0193582	0.00963181	0.0912868	Q03252	LMNB2	620
PRDX6_HUMAN	Peroxiredoxin-6 (EC 1.11.1.15) (1-Cys peroxiredoxin) (1-Cys PRX) (24 kDa protein) (Acidic calcium-independent phospholipase A2) (aiPLA2) (EC 3.1.1.-) (Antioxidant protein 2) (Liver 2D page spot 40) (Non-selenium glutathione peroxidase) (NSGPx) (EC 1.11.1.9) (Red blood cells page spot 12)	-0.0193591	0.0381422	0.1846	P30041	PRDX6	224
EIF3J_HUMAN	Eukaryotic translation initiation factor 3 subunit J (eIF3j) (Eukaryotic translation initiation factor 3 subunit 1) (eIF-3-alpha) (eIF3 p35)	-0.0194489	0.0215559	0.135887	O75822	EIF3J	258
NDC1_HUMAN	Nucleoporin NDC1 (hNDC1) (Transmembrane protein 48)	-0.00578547	0.840001	0.923931	Q9BTX1	NDC1	674
CD34_HUMAN	Hematopoietic progenitor cell antigen CD34 (CD antigen CD34)	0.028365	0.486026	0.717808	P28906	CD34	385
DDB1_HUMAN	DNA damage-binding protein 1 (DDB p127 subunit) (DNA damage-binding protein a) (DDBa) (Damage-specific DNA-binding protein 1) (HBV X-associated protein 1) (XAP-1) (UV-damaged DNA-binding factor) (UV-damaged DNA-binding protein 1) (UV-DDB 1) (XPE-binding factor) (XPE-BF) (Xeroderma pigmentosum group E-complementing protein) (XPCe)	-0.0194798	0.00214589	0.0507615	Q16531	DDB1	1140
CIP4_HUMAN	Cdc42-interacting protein 4 (Protein Felic) (Salt tolerant protein) (hSTP) (Thyroid receptor-interacting protein 10) (TR-interacting protein 10) (TRIP-10)	-0.019519	0.0203415	0.133135	Q15642	TRIP10	601
PPAC_HUMAN	Low molecular weight phosphotyrosine protein phosphatase (LMW-PTP) (LMW-PTPase) (EC 3.1.3.48) (Adipocyte acid phosphatase) (Low molecular weight cytosolic acid phosphatase) (EC 3.1.3.2) (Red cell acid phosphatase 1)	-0.0121254	0.344398	0.608252	P24666	ACP1	158
HDHD1_HUMAN	Pseudouridine-5'-phosphatase (EC 3.1.3.96) (Haloacid dehalogenase-like hydrolase domain-containing protein 1) (Haloacid dehalogenase-like hydrolase domain-containing protein 1A) (Protein GS1) (Pseudouridine-5'-monophosphatase) (5'-PsiMPase)	0.0060543	0.705465	0.854991	Q08623	PUDP	228
ATX2_HUMAN	Ataxin-2 (Spinocerebellar ataxia type 2 protein) (Trinucleotide repeat-containing gene 13 protein)	-0.0195881	0.164024	0.405896	Q99700	ATXN2	1313
ANX11_HUMAN	Annexin A11 (56 kDa autoantigen) (Annexin XI) (Annexin-11) (Calcyclin-associated annexin 50) (CAP-50)	-0.00591019	0.368656	0.626586	P50995	ANXA11	505
SH3G1_HUMAN	Endophilin-A2 (EEN fusion partner of MLL) (Endophilin-2) (Extra eleven-nineteen leukemia fusion gene protein) (EEN) (SH3 domain protein 2B) (SH3 domain-containing GRB2-like protein 1)	0.0114835	0.669473	0.831467	Q99961	SH3GL1	368
DCTN2_HUMAN	Dynactin subunit 2 (50 kDa dynein-associated polypeptide) (Dynactin complex 50 kDa subunit) (DCTN-50) (p50 dynamitin)	-0.01956	6.32e-05	0.0183286	Q13561	DCTN2	401
KAPCA_HUMAN	cAMP-dependent protein kinase catalytic subunit alpha (PKA C-alpha) (EC 2.7.11.11)	-0.0196202	0.00366409	0.0596606	P17612	PRKACA	351
MTHFS_HUMAN	5-formyltetrahydrofolate cyclo-ligase (EC 6.3.3.2) (5,10-methenyl-tetrahydrofolate synthetase) (MTHFS) (Methenyl-THF synthetase)	0.0324188	0.134223	0.368126	P49914	MTHFS	203
EMD_HUMAN	Emerin	-0.0196334	0.0226779	0.140098	P50402	EMD	254
M4K3_HUMAN	Mitogen-activated protein kinase kinase kinase kinase 3 (EC 2.7.11.1) (Germinal center kinase-related protein kinase) (GLK) (MAPK/ERK kinase kinase kinase 3) (MEK kinase kinase 3) (MEKKK 3)	-0.02706	0.123268	0.35014	Q8IVH8	MAP4K3	894
LYPL1_HUMAN	Lysophospholipase-like protein 1 (EC 3.1.2.-)	0.0270585	0.0761965	0.27311	Q5VWZ2	LYPLAL1	237
PALMD_HUMAN	Palmdelphin (Paralemmin-like protein)	-0.0145496	0.0898083	0.296205	Q9NP74	PALMD	551
ASB8_HUMAN	Ankyrin repeat and SOCS box protein 8 (ASB-8)	-0.0062718	0.637723	0.813824	Q9H765	ASB8	288
PRKRA_HUMAN	Interferon-inducible double-stranded RNA-dependent protein kinase activator A (PKR-associated protein X) (PKR-associating protein X) (Protein activator of the interferon-induced protein kinase) (Protein kinase, interferon-inducible double-stranded RNA-dependent activator)	-0.0151489	0.0612997	0.242852	O75569	PRKRA	313
PRUNE_HUMAN	Exopolyphosphatase PRUNE1 (EC 3.6.1.1) (Drosophila-related expressed sequence 17) (DRES-17) (DRES17) (HTcD37) (Protein prune homolog 1) (hPrune)	-0.0196558	0.00357036	0.059012	Q86TP1	PRUNE1	453
CN37_HUMAN	2',3'-cyclic-nucleotide 3'-phosphodiesterase (CNP) (CNPase) (EC 3.1.4.37)	-0.0135587	0.36405	0.622789	P09543	CNP	421
CORO7_HUMAN	Coronin-7 (Crn7) (70 kDa WD repeat tumor rejection antigen homolog)	-0.00410564	0.824211	0.917078	P57737	CORO7	925
AP3D1_HUMAN	AP-3 complex subunit delta-1 (AP-3 complex subunit delta) (Adaptor-related protein complex 3 subunit delta-1) (Delta-adaptin)	0.00602595	0.857295	0.932725	O14617	AP3D1	1153
ABCD1_HUMAN	ATP-binding cassette sub-family D member 1 (Adrenoleukodystrophy protein) (ALDP)	0.0062276	0.8452	0.925323	P33897	ABCD1	745
NEUL2_HUMAN	Neuralized-like protein 2	-0.00834304	0.827064	0.918494	Q9BR09	NEURL2	285
PLIN3_HUMAN	Perilipin-3 (47 kDa mannose 6-phosphate receptor-binding protein) (47 kDa MPR-binding protein) (Cargo selection protein TIP47) (Mannose-6-phosphate receptor-binding protein 1) (Placental protein 17) (PP17)	-0.0114329	0.203959	0.459135	O60664	PLIN3	434
TBB5_HUMAN	Tubulin beta chain (Tubulin beta-5 chain)	-0.0197344	0.0161959	0.11775	P07437	TUBB	444
DAPK2_HUMAN	Death-associated protein kinase 2 (DAP kinase 2) (EC 2.7.11.1) (DAP-kinase-related protein 1) (DRP-1)	-0.00393415	0.753445	0.879086	Q9UIK4	DAPK2	370
DUPD1_HUMAN	Dual specificity phosphatase DUPD1 (EC 3.1.3.16) (EC 3.1.3.48) (Dual specificity phosphatase 27)	-0.0221002	0.163077	0.405303	Q68J44	DUPD1	220
AIP_HUMAN	AH receptor-interacting protein (AIP) (Aryl-hydrocarbon receptor-interacting protein) (HBV X-associated protein 2) (XAP-2) (Immunophilin homolog ARA9)	0.00589419	0.669797	0.831467	O00170	AIP	330
DC1L1_HUMAN	Cytoplasmic dynein 1 light intermediate chain 1 (LIC1) (Dynein light chain A) (DLC-A) (Dynein light intermediate chain 1, cytosolic)	-0.0197784	0.00640889	0.0741186	Q9Y6G9	DYNC1LI1	523
WDR44_HUMAN	WD repeat-containing protein 44 (Rabphilin-11)	-0.00220737	0.77378	0.890009	Q5JSH3	WDR44	913
VAMP3_HUMAN	Vesicle-associated membrane protein 3 (VAMP-3) (Cellubrevin) (CEB) (Synaptobrevin-3)	-0.011858	0.388712	0.642388	Q15836	VAMP3	100
TXNL1_HUMAN	Thioredoxin-like protein 1 (32 kDa thioredoxin-related protein)	-0.019837	0.0237154	0.142293	O43396	TXNL1	289
DNJB5_HUMAN	DnaJ homolog subfamily B member 5 (Heat shock protein Hsp40-2) (Heat shock protein Hsp40-3) (Heat shock protein cognate 40) (Hsc40)	-0.0198603	0.0376576	0.18388	O75953	DNAJB5	348
GNPI1_HUMAN	Glucosamine-6-phosphate isomerase 1 (EC 3.5.99.6) (Glucosamine-6-phosphate deaminase 1) (GNPDA 1) (GlcN6P deaminase 1) (Oscillin)	-0.0301303	0.0896042	0.296187	P46926	GNPDA1	289
RAP2C_HUMAN	Ras-related protein Rap-2c	-0.015211	0.594809	0.787418	Q9Y3L5	RAP2C	183
GET4_HUMAN	Golgi to ER traffic protein 4 homolog (Conserved edge-expressed protein) (Transmembrane domain recognition complex 35 kDa subunit) (TRC35)	0.0109417	0.565277	0.769395	Q7L5D6	GET4	327
PA1B2_HUMAN	Platelet-activating factor acetylhydrolase IB subunit beta (EC 3.1.1.47) (PAF acetylhydrolase 30 kDa subunit) (PAF-AH 30 kDa subunit) (PAF-AH subunit beta) (PAFAH subunit beta)	-0.0120394	0.297637	0.56216	P68402	PAFAH1B2	229
PDIA3_HUMAN	Protein disulfide-isomerase A3 (EC 5.3.4.1) (58 kDa glucose-regulated protein) (58 kDa microsomal protein) (p58) (Disulfide isomerase ER-60) (Endoplasmic reticulum resident protein 57) (ER protein 57) (ERp57) (Endoplasmic reticulum resident protein 60) (ER protein 60) (ERp60)	-0.0198773	0.0132633	0.107339	P30101	PDIA3	505
IQEC1_HUMAN	IQ motif and SEC7 domain-containing protein 1 (ADP-ribosylation factors guanine nucleotide-exchange protein 100) (ADP-ribosylation factors guanine nucleotide-exchange protein 2) (Brefeldin-resistant Arf-GEF 2 protein) (BRAG2)	-0.0140691	0.608745	0.794962	Q6DN90	IQSEC1	963
C1TC_HUMAN	C-1-tetrahydrofolate synthase, cytoplasmic (C1-THF synthase) [Cleaved into: C-1-tetrahydrofolate synthase, cytoplasmic, N-terminally processed] [Includes: Methylenetetrahydrofolate dehydrogenase (EC 1.5.1.5); Methenyltetrahydrofolate cyclohydrolase (EC 3.5.4.9); Formyltetrahydrofolate synthetase (EC 6.3.4.3)]	0.000718261	0.94064	0.971834	P11586	MTHFD1	935
ENPL_HUMAN	Endoplasmin (94 kDa glucose-regulated protein) (GRP-94) (Heat shock protein 90 kDa beta member 1) (Tumor rejection antigen 1) (gp96 homolog)	-0.0199259	0.0453509	0.202072	P14625	HSP90B1	803
ST1A4_HUMAN	Sulfotransferase 1A4 (ST1A4) (EC 2.8.2.1) (Aryl sulfotransferase 1A3/1A4) (Sulfotransferase 1A3/1A4)	0.00469211	0.84185	0.923959	P0DMN0	SULT1A4	295
FABP5_HUMAN	Fatty acid-binding protein, epidermal (Epidermal-type fatty acid-binding protein) (E-FABP) (Fatty acid-binding protein 5) (Psoriasis-associated fatty acid-binding protein homolog) (PA-FABP)	0.0296912	0.201058	0.456523	Q01469	FABP5	135
EF1B_HUMAN	Elongation factor 1-beta (EF-1-beta)	-0.00848859	0.392099	0.645395	P24534	EEF1B2	225
SIAS_HUMAN	Sialic acid synthase (N-acetylneuraminate synthase) (EC 2.5.1.56) (N-acetylneuraminate-9-phosphate synthase) (EC 2.5.1.57) (N-acetylneuraminic acid phosphate synthase) (N-acetylneuraminic acid synthase)	-0.012679	0.446902	0.693062	Q9NR45	NANS	359
PIPSL_HUMAN	Putative PIP5K1A and PSMD4-like protein (PIP5K1A-PSMD4)	-0.00561949	0.915603	0.961482	A2A3N6	PIPSL	862
STX7_HUMAN	Syntaxin-7	-0.0111085	0.300681	0.565472	O15400	STX7	261
ACSA_HUMAN	Acetyl-coenzyme A synthetase, cytoplasmic (EC 6.2.1.1) (Acetate--CoA ligase) (Acetyl-CoA synthetase) (ACS) (AceCS) (Acyl-CoA synthetase short-chain family member 2) (Acyl-activating enzyme)	-0.0205522	0.177204	0.423951	Q9NR19	ACSS2	701
MTMR9_HUMAN	Myotubularin-related protein 9	0.0486026	0.0770535	0.27472	Q96QG7	MTMR9	549
AP1M1_HUMAN	AP-1 complex subunit mu-1 (AP-mu chain family member mu1A) (Adaptor protein complex AP-1 subunit mu-1) (Adaptor-related protein complex 1 subunit mu-1) (Clathrin assembly protein complex 1 mu-1 medium chain 1) (Clathrin coat assembly protein AP47) (Clathrin coat-associated protein AP47) (Golgi adaptor HA1/AP1 adaptin mu-1 subunit) (Mu-adaptin 1) (Mu1A-adaptin)	0.00385831	0.704236	0.854297	Q9BXS5	AP1M1	423
ARHGC_HUMAN	Rho guanine nucleotide exchange factor 12 (Leukemia-associated RhoGEF)	0.0173333	0.710078	0.85797	Q9NZN5	ARHGEF12	1544
NDRG3_HUMAN	Protein NDRG3 (N-myc downstream-regulated gene 3 protein)	0.000211392	0.990586	0.994813	Q9UGV2	NDRG3	375
ANXA3_HUMAN	Annexin A3 (35-alpha calcimedin) (Annexin III) (Annexin-3) (Inositol 1,2-cyclic phosphate 2-phosphohydrolase) (Lipocortin III) (Placental anticoagulant protein III) (PAP-III)	0.0220213	0.0856986	0.290526	P12429	ANXA3	323
PATL1_HUMAN	Protein PAT1 homolog 1 (PAT1-like protein 1) (Protein PAT1 homolog b) (Pat1b) (hPat1b)	-0.0267923	0.0865796	0.291931	Q86TB9	PATL1	770
PA1B3_HUMAN	Platelet-activating factor acetylhydrolase IB subunit gamma (EC 3.1.1.47) (PAF acetylhydrolase 29 kDa subunit) (PAF-AH 29 kDa subunit) (PAF-AH subunit gamma) (PAFAH subunit gamma)	0.00723945	0.707977	0.856614	Q15102	PAFAH1B3	231
TBA1B_HUMAN	Tubulin alpha-1B chain (Alpha-tubulin ubiquitous) (Tubulin K-alpha-1) (Tubulin alpha-ubiquitous chain) [Cleaved into: Detyrosinated tubulin alpha-1B chain]	-0.0348002	0.205421	0.459758	P68363	TUBA1B	451
UBFD1_HUMAN	Ubiquitin domain-containing protein UBFD1 (Ubiquitin-binding protein homolog)	-0.0199495	0.0271499	0.153441	O14562	UBFD1	309
SEPT8_HUMAN	Septin-8	-0.0267251	0.139465	0.374287	Q92599	2018-09-08	483
DOPD_HUMAN	D-dopachrome decarboxylase (EC 4.1.1.84) (D-dopachrome tautomerase) (Phenylpyruvate tautomerase II)	0.0329168	0.315704	0.582047	P30046	DDT	118
GDIR2_HUMAN	Rho GDP-dissociation inhibitor 2 (Rho GDI 2) (Ly-GDI) (Rho-GDI beta)	-0.00178956	0.910142	0.958504	P52566	ARHGDIB	201
INO1_HUMAN	Inositol-3-phosphate synthase 1 (IPS 1) (EC 5.5.1.4) (Myo-inositol 1-phosphate synthase) (MI-1-P synthase) (MIP synthase) (hIPS) (Myo-inositol 1-phosphate synthase A1) (hINO1)	0.00875339	0.668286	0.831233	Q9NPH2	ISYNA1	558
NSUN2_HUMAN	tRNA (cytosine(34)-C(5))-methyltransferase (EC 2.1.1.203) (Myc-induced SUN domain-containing protein) (Misu) (NOL1/NOP2/Sun domain family member 2) (Substrate of AIM1/Aurora kinase B) (tRNA (cytosine-5-)-methyltransferase) (tRNA methyltransferase 4 homolog) (hTrm4)	-0.00419506	0.599662	0.788981	Q08J23	NSUN2	767
NUDC2_HUMAN	NudC domain-containing protein 2	-0.0187061	0.13793	0.372136	Q8WVJ2	NUDCD2	157
GCP2_HUMAN	Gamma-tubulin complex component 2 (GCP-2) (hGCP2) (Gamma-ring complex protein 103 kDa) (h103p) (hGrip103) (Spindle pole body protein Spc97 homolog) (hSpc97)	0.00160206	0.908987	0.958271	Q9BSJ2	TUBGCP2	902
AQP4_HUMAN	Aquaporin-4 (AQP-4) (Mercurial-insensitive water channel) (MIWC) (WCH4)	0.0203124	0.744	0.87538	P55087	AQP4	323
HPRT_HUMAN	Hypoxanthine-guanine phosphoribosyltransferase (HGPRT) (HGPRTase) (EC 2.4.2.8)	0.00323242	0.933088	0.968045	P00492	HPRT1	218
FCL_HUMAN	GDP-L-fucose synthase (EC 1.1.1.271) (GDP-4-keto-6-deoxy-D-mannose-3,5-epimerase-4-reductase) (Protein FX) (Red cell NADP(H)-binding protein) (Short-chain dehydrogenase/reductase family 4E member 1)	-0.0247181	0.590492	0.787204	Q13630	TSTA3	321
UBA6_HUMAN	Ubiquitin-like modifier-activating enzyme 6 (Ubiquitin-activating enzyme 6) (EC 6.2.1.45) (Monocyte protein 4) (MOP-4) (Ubiquitin-activating enzyme E1-like protein 2) (E1-L2)	-0.0199762	0.00126287	0.041279	A0AVT1	UBA6	1052
GDPD1_HUMAN	Lysophospholipase D GDPD1 (EC 3.1.4.39) (Glycerophosphodiester phosphodiesterase 4) (Glycerophosphodiester phosphodiesterase domain-containing protein 1)	-0.0116995	0.590358	0.787204	Q8N9F7	GDPD1	314
DMD_HUMAN	Dystrophin	-0.0199924	0.000388427	0.0287008	P11532	DMD	3685
SAE2_HUMAN	SUMO-activating enzyme subunit 2 (EC 6.3.2.-) (Anthracycline-associated resistance ARX) (Ubiquitin-like 1-activating enzyme E1B) (Ubiquitin-like modifier-activating enzyme 2)	-0.016892	0.0520106	0.220316	Q9UBT2	UBA2	640
BCAR1_HUMAN	Breast cancer anti-estrogen resistance protein 1 (CRK-associated substrate) (Cas scaffolding protein family member 1) (p130cas)	-0.0221213	0.0740631	0.269362	P56945	BCAR1	870
AL3A2_HUMAN	Fatty aldehyde dehydrogenase (EC 1.2.1.3) (Aldehyde dehydrogenase 10) (Aldehyde dehydrogenase family 3 member A2) (Microsomal aldehyde dehydrogenase)	-0.0200051	0.045901	0.202872	P51648	ALDH3A2	485
IMPCT_HUMAN	Protein IMPACT (Imprinted and ancient gene protein homolog)	-0.00994821	0.790789	0.898699	Q9P2X3	IMPACT	320
NOLC1_HUMAN	Nucleolar and coiled-body phosphoprotein 1 (140 kDa nucleolar phosphoprotein) (Nopp140) (Hepatitis C virus NS5A-transactivated protein 13) (HCV NS5A-transactivated protein 13) (Nucleolar 130 kDa protein) (Nucleolar phosphoprotein p130)	0.00573916	0.69739	0.851041	Q14978	NOLC1	699
C10_HUMAN	Protein C10	-0.00822973	0.631302	0.809931	Q99622	C12orf57	126
TBC24_HUMAN	TBC1 domain family member 24	-0.0103838	0.493866	0.724668	Q9ULP9	TBC1D24	559
SEP10_HUMAN	Septin-10	-0.00618615	0.61322	0.797951	Q9P0V9	2018-09-10	454
PLST_HUMAN	Plastin-3 (T-plastin)	0.0095139	0.533436	0.75418	P13797	PLS3	630
VTA1_HUMAN	Vacuolar protein sorting-associated protein VTA1 homolog (Dopamine-responsive gene 1 protein) (DRG-1) (LYST-interacting protein 5) (LIP5) (SKD1-binding protein 1) (SBP1)	-0.0200456	0.0186831	0.127972	Q9NP79	VTA1	307
TSTD1_HUMAN	Thiosulfate sulfurtransferase/rhodanese-like domain-containing protein 1	-0.0235877	0.432163	0.677721	Q8NFU3	TSTD1	115
TRAF2_HUMAN	TNF receptor-associated factor 2 (EC 2.3.2.27) (E3 ubiquitin-protein ligase TRAF2) (RING-type E3 ubiquitin transferase TRAF2) (Tumor necrosis factor type 2 receptor-associated protein 3)	-0.00473454	0.768887	0.886595	Q12933	TRAF2	501
NEST_HUMAN	Nestin	-0.0221259	0.21754	0.475408	P48681	NES	1621
CYFP1_HUMAN	Cytoplasmic FMR1-interacting protein 1 (Specifically Rac1-associated protein 1) (Sra-1) (p140sra-1)	0.000886091	0.957097	0.978774	Q7L576	CYFIP1	1253
LAMB1_HUMAN	Laminin subunit beta-1 (Laminin B1 chain) (Laminin-1 subunit beta) (Laminin-10 subunit beta) (Laminin-12 subunit beta) (Laminin-2 subunit beta) (Laminin-6 subunit beta) (Laminin-8 subunit beta)	0.0173942	0.243636	0.504313	P07942	LAMB1	1786
ASSY_HUMAN	Argininosuccinate synthase (EC 6.3.4.5) (Citrulline--aspartate ligase)	0.0239804	0.460733	0.702895	P00966	ASS1	412
AL9A1_HUMAN	4-trimethylaminobutyraldehyde dehydrogenase (TMABADH) (EC 1.2.1.47) (Aldehyde dehydrogenase E3 isozyme) (Aldehyde dehydrogenase family 9 member A1) (EC 1.2.1.3) (Gamma-aminobutyraldehyde dehydrogenase) (EC 1.2.1.19) (R-aminobutyraldehyde dehydrogenase) [Cleaved into: 4-trimethylaminobutyraldehyde dehydrogenase, N-terminally processed]	0.00832464	0.554738	0.76578	P49189	ALDH9A1	494
PLCG1_HUMAN	1-phosphatidylinositol 4,5-bisphosphate phosphodiesterase gamma-1 (EC 3.1.4.11) (PLC-148) (Phosphoinositide phospholipase C-gamma-1) (Phospholipase C-II) (PLC-II) (Phospholipase C-gamma-1) (PLC-gamma-1)	-0.0457828	0.111405	0.332394	P19174	PLCG1	1290
COPD_HUMAN	Coatomer subunit delta (Archain) (Delta-coat protein) (Delta-COP)	-0.0201464	0.00246206	0.0530742	P48444	ARCN1	511
DREB_HUMAN	Drebrin (Developmentally-regulated brain protein)	-0.0218803	0.274811	0.536505	Q16643	DBN1	649
BDH2_HUMAN	3-hydroxybutyrate dehydrogenase type 2 (EC 1.1.1.-) (EC 1.1.1.30) (Dehydrogenase/reductase SDR family member 6) (Oxidoreductase UCPA) (R-beta-hydroxybutyrate dehydrogenase) (Short chain dehydrogenase/reductase family 15C member 1)	0.0251332	0.252365	0.514599	Q9BUT1	BDH2	245
SPTN4_HUMAN	Spectrin beta chain, non-erythrocytic 4 (Beta-IV spectrin) (Spectrin, non-erythroid beta chain 3)	-0.0375284	0.405451	0.65603	Q9H254	SPTBN4	2564
PYGL_HUMAN	Glycogen phosphorylase, liver form (EC 2.4.1.1)	-0.0222847	0.321798	0.588017	P06737	PYGL	847
GCP3_HUMAN	Gamma-tubulin complex component 3 (GCP-3) (hGCP3) (Gamma-ring complex protein 104 kDa) (h104p) (hGrip104) (Spindle pole body protein Spc98 homolog) (hSpc98)	0.018869	0.272245	0.533767	Q96CW5	TUBGCP3	907
LAR4B_HUMAN	La-related protein 4B (La ribonucleoprotein domain family member 4B) (La ribonucleoprotein domain family member 5) (La-related protein 5)	-0.0330254	0.268129	0.530604	Q92615	LARP4B	738
KBTBD_HUMAN	Kelch repeat and BTB domain-containing protein 13	0.0247312	0.170815	0.414688	C9JR72	KBTBD13	458
PRDBP_HUMAN	Protein kinase C delta-binding protein (Cavin-3) (Serum deprivation response factor-related gene product that binds to C-kinase) (hSRBC)	-0.0148064	0.601475	0.789469	Q969G5	PRKCDBP	261
CFAD_HUMAN	Complement factor D (EC 3.4.21.46) (Adipsin) (C3 convertase activator) (Properdin factor D)	-0.0590553	0.018435	0.127105	P00746	CFD	253
AKAP6_HUMAN	A-kinase anchor protein 6 (AKAP-6) (A-kinase anchor protein 100 kDa) (AKAP 100) (Protein kinase A-anchoring protein 6) (PRKA6) (mAKAP)	-0.0035244	0.909109	0.958271	Q13023	AKAP6	2319
GSTM4_HUMAN	Glutathione S-transferase Mu 4 (EC 2.5.1.18) (GST class-mu 4) (GST-Mu2) (GSTM4-4)	0.118459	0.0677639	0.25726	Q03013	GSTM4	218
CLCA_HUMAN	Clathrin light chain A (Lca)	-0.0314679	0.222898	0.481407	P09496	CLTA	248
CAPR1_HUMAN	Caprin-1 (Cell cycle-associated protein 1) (Cytoplasmic activation- and proliferation-associated protein 1) (GPI-anchored membrane protein 1) (GPI-anchored protein p137) (GPI-p137) (p137GPI) (Membrane component chromosome 11 surface marker 1) (RNA granule protein 105)	-0.0201842	0.0082894	0.0850294	Q14444	CAPRIN1	709
NADAP_HUMAN	Kanadaptin (Human lung cancer oncogene 3 protein) (HLC-3) (Kidney anion exchanger adapter protein) (Solute carrier family 4 anion exchanger member 1 adapter protein)	0.0011745	0.964363	0.98162	Q9BWU0	SLC4A1AP	796
GBB2_HUMAN	Guanine nucleotide-binding protein G(I)/G(S)/G(T) subunit beta-2 (G protein subunit beta-2) (Transducin beta chain 2)	0.0106201	0.671643	0.831688	P62879	GNB2	340
CHMP3_HUMAN	Charged multivesicular body protein 3 (Chromatin-modifying protein 3) (Neuroendocrine differentiation factor) (Vacuolar protein sorting-associated protein 24) (hVps24)	-0.0228431	0.328558	0.594417	Q9Y3E7	CHMP3	222
CAN5_HUMAN	Calpain-5 (EC 3.4.22.-) (Calpain htra-3) (New calpain 3) (nCL-3)	-0.097464	0.275648	0.536595	O15484	CAPN5	640
ITSN2_HUMAN	Intersectin-2 (SH3 domain-containing protein 1B) (SH3P18) (SH3P18-like WASP-associated protein)	0.0137057	0.552724	0.764947	Q9NZM3	ITSN2	1697
LEMD2_HUMAN	LEM domain-containing protein 2 (hLEM2)	-0.0202953	0.0363809	0.179469	Q8NC56	LEMD2	503
COR1B_HUMAN	Coronin-1B (Coronin-2)	0.0172427	0.444027	0.69112	Q9BR76	CORO1B	489
SRR_HUMAN	Serine racemase (EC 5.1.1.18) (D-serine ammonia-lyase) (D-serine dehydratase) (EC 4.3.1.18) (L-serine ammonia-lyase) (L-serine dehydratase) (EC 4.3.1.17)	-0.00491351	0.912825	0.959946	Q9GZT4	SRR	340
PGS1_HUMAN	Biglycan (Bone/cartilage proteoglycan I) (PG-S1)	-0.0360873	0.25448	0.515889	P21810	BGN	368
EXOS6_HUMAN	Exosome complex component MTR3 (Exosome component 6) (mRNA transport regulator 3 homolog) (hMtr3) (p11)	0.0171314	0.462394	0.703958	Q5RKV6	EXOSC6	272
GBP2_HUMAN	Guanylate-binding protein 2 (EC 3.6.5.-) (GTP-binding protein 2) (GBP-2) (HuGBP-2) (Guanine nucleotide-binding protein 2) (Interferon-induced guanylate-binding protein 2)	0.00685081	0.716829	0.861437	P32456	GBP2	591
TINAL_HUMAN	Tubulointerstitial nephritis antigen-like (Glucocorticoid-inducible protein 5) (Oxidized LDL-responsive gene 2 protein) (OLRG-2) (Tubulointerstitial nephritis antigen-related protein) (TIN Ag-related protein) (TIN-Ag-RP)	-0.00912257	0.565247	0.769395	Q9GZM7	TINAGL1	467
ARLY_HUMAN	Argininosuccinate lyase (ASAL) (EC 4.3.2.1) (Arginosuccinase)	0.0136619	0.504538	0.733204	P04424	ASL	464
IQGA2_HUMAN	Ras GTPase-activating-like protein IQGAP2	-0.00129909	0.968389	0.983826	Q13576	IQGAP2	1575
1433T_HUMAN	14-3-3 protein theta (14-3-3 protein T-cell) (14-3-3 protein tau) (Protein HS1)	-0.0171299	0.288597	0.550749	P27348	YWHAQ	245
AP3M1_HUMAN	AP-3 complex subunit mu-1 (AP-3 adaptor complex mu3A subunit) (Adaptor-related protein complex 3 subunit mu-1) (Mu-adaptin 3A) (Mu3A-adaptin)	-0.013829	0.406841	0.65755	Q9Y2T2	AP3M1	418
EXOS7_HUMAN	Exosome complex component RRP42 (Exosome component 7) (Ribosomal RNA-processing protein 42) (p8)	0.00153926	0.969923	0.98385	Q15024	EXOSC7	291
ASPN_HUMAN	Asporin (Periodontal ligament-associated protein 1) (PLAP-1)	-0.0491185	0.347559	0.609365	Q9BXN1	ASPN	380
PGS2_HUMAN	Decorin (Bone proteoglycan II) (PG-S2) (PG40)	-0.0535254	0.139709	0.374287	P07585	DCN	359
PP14C_HUMAN	Protein phosphatase 1 regulatory subunit 14C (Kinase-enhanced PP1 inhibitor) (PKC-potentiated PP1 inhibitory protein) (Serologically defined breast cancer antigen NY-BR-81)	-0.0492823	0.20221	0.457623	Q8TAE6	PPP1R14C	165
BORG4_HUMAN	Cdc42 effector protein 4 (Binder of Rho GTPases 4)	0.0232537	0.364813	0.623441	Q9H3Q1	CDC42EP4	356
CYTA_HUMAN	Cystatin-A (Cystatin-AS) (Stefin-A) [Cleaved into: Cystatin-A, N-terminally processed]	0.0346739	0.658423	0.826443	P01040	CSTA	98
PODN_HUMAN	Podocan	-0.0138053	0.723143	0.86422	Q7Z5L7	PODN	613
GRAN_HUMAN	Grancalcin	0.00160947	0.983232	0.99024	P28676	GCA	217
ACO11_HUMAN	Acyl-coenzyme A thioesterase 11 (Acyl-CoA thioesterase 11) (EC 3.1.2.-) (Acyl-CoA thioester hydrolase 11) (Adipose-associated thioesterase) (Brown fat-inducible thioesterase) (BFIT)	0.0763129	0.105886	0.324322	Q8WXI4	ACOT11	607
SYUG_HUMAN	Gamma-synuclein (Breast cancer-specific gene 1 protein) (Persyn) (Synoretin) (SR)	-0.0158528	0.684904	0.84219	O76070	SNCG	127
GTPB6_HUMAN	Putative GTP-binding protein 6 (Pseudoautosomal GTP-binding protein-like)	-0.0231145	0.753229	0.879086	O43824	GTPBP6	516
GSTM1_HUMAN	Glutathione S-transferase Mu 1 (EC 2.5.1.18) (GST HB subunit 4) (GST class-mu 1) (GSTM1-1) (GSTM1a-1a) (GSTM1b-1b) (GTH4)	0.0261312	0.822799	0.916313	P09488	GSTM1	218
UFD1_HUMAN	Ubiquitin recognition factor in ER-associated degradation protein 1 (Ubiquitin fusion degradation protein 1) (UB fusion protein 1)	-0.0203277	0.00270939	0.0532158	Q92890	UFD1	307
INF2_HUMAN	Inverted formin-2 (HBEBP2-binding protein C)	0.00497766	0.873432	0.940551	Q27J81	INF2	1249
SH3L3_HUMAN	SH3 domain-binding glutamic acid-rich-like protein 3 (SH3 domain-binding protein 1) (SH3BP-1)	-0.0939905	0.0962796	0.308264	Q9H299	SH3BGRL3	93
CLIP2_HUMAN	CAP-Gly domain-containing linker protein 2 (Cytoplasmic linker protein 115) (CLIP-115) (Cytoplasmic linker protein 2) (Williams-Beuren syndrome chromosomal region 3 protein) (Williams-Beuren syndrome chromosomal region 4 protein)	0.139809	0.0521275	0.220597	Q9UDT6	CLIP2	1046
UTP20_HUMAN	Small subunit processome component 20 homolog (Down-regulated in metastasis protein) (Novel nucleolar protein 73) (NNP73) (Protein Key-1A6)	0.0589878	0.48661	0.717808	O75691	UTP20	2785
TM214_HUMAN	Transmembrane protein 214	-0.0403067	0.266256	0.528649	Q6NUQ4	TMEM214	689
SELS_HUMAN	Selenoprotein S (SelS) (VCP-interacting membrane protein)	-0.0256025	0.118245	0.342534	Q9BQE4	SELENOS	189
VCIP1_HUMAN	Deubiquitinating protein VCIP135 (EC 3.4.19.12) (Valosin-containing protein p97/p47 complex-interacting protein 1) (Valosin-containing protein p97/p47 complex-interacting protein p135) (VCP/p47 complex-interacting 135-kDa protein)	-0.0166978	0.189382	0.441925	Q96JH7	VCPIP1	1222
FKBP7_HUMAN	Peptidyl-prolyl cis-trans isomerase FKBP7 (PPIase FKBP7) (EC 5.2.1.8) (23 kDa FK506-binding protein) (23 kDa FKBP) (FKBP-23) (FK506-binding protein 7) (FKBP-7) (Rotamase)	-0.0351719	0.197443	0.452002	Q9Y680	FKBP7	259
ITPR1_HUMAN	Inositol 1,4,5-trisphosphate receptor type 1 (IP3 receptor isoform 1) (IP3R 1) (InsP3R1) (Type 1 inositol 1,4,5-trisphosphate receptor) (Type 1 InsP3 receptor)	0.0562914	0.223244	0.481679	Q14643	ITPR1	2758
RAB10_HUMAN	Ras-related protein Rab-10	-0.00511157	0.448109	0.693113	P61026	RAB10	200
5NT3A_HUMAN	Cytosolic 5'-nucleotidase 3A (EC 3.1.3.5) (7-methylguanosine phosphate-specific 5'-nucleotidase) (7-methylguanosine nucleotidase) (EC 3.1.3.91) (Cytosolic 5'-nucleotidase 3) (Cytosolic 5'-nucleotidase III) (cN-III) (Pyrimidine 5'-nucleotidase 1) (P5'N-1) (P5N-1) (PN-I) (Uridine 5'-monophosphate hydrolase 1) (p36)	-0.00345017	0.749444	0.877417	Q9H0P0	NT5C3A	336
SRPRB_HUMAN	Signal recognition particle receptor subunit beta (SR-beta) (Protein APMCF1)	-0.0143369	0.174313	0.419962	Q9Y5M8	SRPRB	271
NAA50_HUMAN	N-alpha-acetyltransferase 50 (EC 2.3.1.258) (N-acetyltransferase 13) (N-acetyltransferase 5) (hNAT5) (N-acetyltransferase san homolog) (hSAN) (NatE catalytic subunit)	-0.0203683	0.00922233	0.0892541	Q9GZZ1	NAA50	169
NAA15_HUMAN	N-alpha-acetyltransferase 15, NatA auxiliary subunit (Gastric cancer antigen Ga19) (N-terminal acetyltransferase) (NMDA receptor-regulated protein 1) (Protein tubedown-1) (Tbdn100)	-0.0203795	0.0239094	0.14248	Q9BXJ9	NAA15	866
RADI_HUMAN	Radixin	-0.0203807	0.000186649	0.0247734	P35241	RDX	583
RAB21_HUMAN	Ras-related protein Rab-21	-0.010838	0.0989126	0.313402	Q9UL25	RAB21	225
VAPB_HUMAN	Vesicle-associated membrane protein-associated protein B/C (VAMP-B/VAMP-C) (VAMP-associated protein B/C) (VAP-B/VAP-C)	-0.00309588	0.662231	0.827552	O95292	VAPB	243
PA2G4_HUMAN	Proliferation-associated protein 2G4 (Cell cycle protein p38-2G4 homolog) (hG4-1) (ErbB3-binding protein 1)	-0.0204078	0.021929	0.136813	Q9UQ80	PA2G4	394
S23IP_HUMAN	SEC23-interacting protein (p125)	-0.0108719	0.153502	0.391489	Q9Y6Y8	SEC23IP	1000
UBXN6_HUMAN	UBX domain-containing protein 6 (UBX domain-containing protein 1)	-0.0204434	0.0191996	0.129824	Q9BZV1	UBXN6	441
PTN1_HUMAN	Tyrosine-protein phosphatase non-receptor type 1 (EC 3.1.3.48) (Protein-tyrosine phosphatase 1B) (PTP-1B)	-0.0111578	0.254647	0.515889	P18031	PTPN1	435
SC31A_HUMAN	Protein transport protein Sec31A (ABP125) (ABP130) (SEC31-like protein 1) (SEC31-related protein A) (Web1-like protein)	-0.0204473	0.0111291	0.0984753	O94979	SEC31A	1220
PIGT_HUMAN	GPI transamidase component PIG-T (Phosphatidylinositol-glycan biosynthesis class T protein)	-0.00323815	0.85208	0.929773	Q969N2	PIGT	578
USO1_HUMAN	General vesicular transport factor p115 (Protein USO1 homolog) (Transcytosis-associated protein) (TAP) (Vesicle-docking protein)	-0.0204873	0.00144109	0.0444505	O60763	USO1	962
TFG_HUMAN	Protein TFG (TRK-fused gene protein)	-0.00658861	0.277623	0.539241	Q92734	TFG	400
SC24C_HUMAN	Protein transport protein Sec24C (SEC24-related protein C)	-0.0068475	0.384549	0.639437	P53992	SEC24C	1094
VAMP7_HUMAN	Vesicle-associated membrane protein 7 (VAMP-7) (Synaptobrevin-like protein 1) (Tetanus-insensitive VAMP) (Ti-VAMP)	-0.00927856	0.717966	0.86176	P51809	VAMP7	220
ATX10_HUMAN	Ataxin-10 (Brain protein E46 homolog) (Spinocerebellar ataxia type 10 protein)	-0.0205249	0.0222904	0.138562	Q9UBB4	ATXN10	475
PDIA6_HUMAN	Protein disulfide-isomerase A6 (EC 5.3.4.1) (Endoplasmic reticulum protein 5) (ER protein 5) (ERp5) (Protein disulfide isomerase P5) (Thioredoxin domain-containing protein 7)	-0.0205856	0.00366324	0.0596606	Q15084	PDIA6	440
PSMF1_HUMAN	Proteasome inhibitor PI31 subunit (hPI31)	-0.00731125	0.655219	0.825315	Q92530	PSMF1	271
NCK2_HUMAN	Cytoplasmic protein NCK2 (Growth factor receptor-bound protein 4) (NCK adaptor protein 2) (Nck-2) (SH2/SH3 adaptor protein NCK-beta)	-0.00727942	0.538295	0.756513	O43639	NCK2	380
HHATL_HUMAN	Protein-cysteine N-palmitoyltransferase HHAT-like protein (Glycerol uptake/transporter homolog) (Hedgehog acyltransferase-like protein)	-0.00376126	0.817735	0.914009	Q9HCP6	HHATL	504
IF2A_HUMAN	Eukaryotic translation initiation factor 2 subunit 1 (Eukaryotic translation initiation factor 2 subunit alpha) (eIF-2-alpha) (eIF-2A) (eIF-2alpha)	-0.0205972	1.31e-06	0.00192622	P05198	EIF2S1	315
ESYT2_HUMAN	Extended synaptotagmin-2 (E-Syt2) (Chr2Syt)	-0.00834294	0.382461	0.63811	A0FGR8	ESYT2	921
EPMIP_HUMAN	EPM2A-interacting protein 1 (Laforin-interacting protein)	-0.00465364	0.856096	0.932107	Q7L775	EPM2AIP1	607
RYR3_HUMAN	Ryanodine receptor 3 (RYR-3) (RyR3) (Brain ryanodine receptor-calcium release channel) (Brain-type ryanodine receptor) (Type 3 ryanodine receptor)	-0.016407	0.469487	0.709821	Q15413	RYR3	4870
TRXR3_HUMAN	Thioredoxin reductase 3 (EC 1.8.1.9) (Thioredoxin and glutathione reductase) (Thioredoxin reductase TR2)	-0.0128114	0.664585	0.829311	Q86VQ6	TXNRD3	643
ZW10_HUMAN	Centromere/kinetochore protein zw10 homolog	0.00373768	0.775594	0.890542	O43264	ZW10	779
EH1L1_HUMAN	EH domain-binding protein 1-like protein 1	-0.0206063	0.0019024	0.0474554	Q8N3D4	EHBP1L1	1523
CPEB4_HUMAN	Cytoplasmic polyadenylation element-binding protein 4 (CPE-BP4) (CPE-binding protein 4) (hCPEB-4)	-0.0531833	0.194122	0.448174	Q17RY0	CPEB4	729
TECR_HUMAN	Very-long-chain enoyl-CoA reductase (EC 1.3.1.93) (Synaptic glycoprotein SC2) (Trans-2,3-enoyl-CoA reductase) (TER)	-0.00707511	0.627675	0.807019	Q9NZ01	TECR	308
HNRPL_HUMAN	Heterogeneous nuclear ribonucleoprotein L (hnRNP L)	-0.0206081	0.00825805	0.0849067	P14866	HNRNPL	589
SPAST_HUMAN	Spastin (EC 3.6.4.3) (Spastic paraplegia 4 protein)	-0.0302467	0.0842987	0.287337	Q9UBP0	SPAST	616
NCK1_HUMAN	Cytoplasmic protein NCK1 (NCK adaptor protein 1) (Nck-1) (SH2/SH3 adaptor protein NCK-alpha)	-0.00947806	0.308888	0.575715	P16333	NCK1	377
RAB2A_HUMAN	Ras-related protein Rab-2A	-0.0254602	0.132188	0.36483	P61019	RAB2A	212
AT2A2_HUMAN	Sarcoplasmic/endoplasmic reticulum calcium ATPase 2 (SERCA2) (SR Ca(2+)-ATPase 2) (EC 3.6.3.8) (Calcium pump 2) (Calcium-transporting ATPase sarcoplasmic reticulum type, slow twitch skeletal muscle isoform) (Endoplasmic reticulum class 1/2 Ca(2+) ATPase)	-0.0234058	0.05527	0.228363	P16615	ATP2A2	1042
C1QBP_HUMAN	Complement component 1 Q subcomponent-binding protein, mitochondrial (ASF/SF2-associated protein p32) (Glycoprotein gC1qBP) (C1qBP) (Hyaluronan-binding protein 1) (Mitochondrial matrix protein p32) (gC1q-R protein) (p33)	0.0362355	0.00659802	0.0750632	Q07021	C1QBP	282
LPIN1_HUMAN	Phosphatidate phosphatase LPIN1 (EC 3.1.3.4) (Lipin-1)	-0.00520943	0.574074	0.774628	Q14693	LPIN1	890
CHP1_HUMAN	Calcineurin B homologous protein 1 (Calcineurin B-like protein) (Calcium-binding protein CHP) (Calcium-binding protein p22) (EF-hand calcium-binding domain-containing protein p22)	-0.00111248	0.921014	0.964389	Q99653	CHP1	195
SMD2_HUMAN	Small nuclear ribonucleoprotein Sm D2 (Sm-D2) (snRNP core protein D2)	-0.0206675	0.00350599	0.059012	P62316	SNRPD2	118
LYRIC_HUMAN	Protein LYRIC (3D3/LYRIC) (Astrocyte elevated gene-1 protein) (AEG-1) (Lysine-rich CEACAM1 co-isolated protein) (Metadherin) (Metastasis adhesion protein)	-0.0189756	0.10042	0.315749	Q86UE4	MTDH	582
NTF2_HUMAN	Nuclear transport factor 2 (NTF-2) (Placental protein 15) (PP15)	-0.020702	0.0246618	0.145522	P61970	NUTF2	127
LNP_HUMAN	Protein lunapark	-0.0207982	0.0224677	0.139191	Q9C0E8	LNP	428
ASNA_HUMAN	ATPase ASNA1 (EC 3.6.-.-) (Arsenical pump-driving ATPase) (Arsenite-stimulated ATPase) (Transmembrane domain recognition complex 40 kDa ATPase subunit) (hARSA-I) (hASNA-I)	-0.025139	0.0812849	0.281623	O43681	ASNA1	348
UFSP2_HUMAN	Ufm1-specific protease 2 (UfSP2) (EC 3.4.22.-)	-0.0056515	0.597705	0.78785	Q9NUQ7	UFSP2	469
STIP1_HUMAN	Stress-induced-phosphoprotein 1 (STI1) (Hsc70/Hsp90-organizing protein) (Hop) (Renal carcinoma antigen NY-REN-11) (Transformation-sensitive protein IEF SSP 3521)	-0.0208922	0.00565191	0.0715824	P31948	STIP1	543
PDCD6_HUMAN	Programmed cell death protein 6 (Apoptosis-linked gene 2 protein homolog) (ALG-2)	-0.00405876	0.748109	0.877066	O75340	PDCD6	191
DPM1_HUMAN	Dolichol-phosphate mannosyltransferase subunit 1 (EC 2.4.1.83) (Dolichol-phosphate mannose synthase subunit 1) (DPM synthase subunit 1) (Dolichyl-phosphate beta-D-mannosyltransferase subunit 1) (Mannose-P-dolichol synthase subunit 1) (MPD synthase subunit 1)	-0.00454633	0.755951	0.880344	O60762	DPM1	260
PO210_HUMAN	Nuclear pore membrane glycoprotein 210 (Nuclear pore protein gp210) (Nuclear envelope pore membrane protein POM 210) (POM210) (Nucleoporin Nup210) (Pore membrane protein of 210 kDa)	-0.0215047	0.310774	0.576875	Q8TEM1	NUP210	1887
HMOX1_HUMAN	Heme oxygenase 1 (HO-1) (EC 1.14.14.18)	0.00663928	0.660642	0.826778	P09601	HMOX1	288
TM38B_HUMAN	Trimeric intracellular cation channel type B (TRIC-B) (TRICB) (Transmembrane protein 38B)	-0.0427314	0.0817983	0.282552	Q9NVV0	TMEM38B	291
PPIB_HUMAN	Peptidyl-prolyl cis-trans isomerase B (PPIase B) (EC 5.2.1.8) (CYP-S1) (Cyclophilin B) (Rotamase B) (S-cyclophilin) (SCYLP)	-0.0228783	0.0501496	0.215137	P23284	PPIB	216
DHC24_HUMAN	Delta(24)-sterol reductase (EC 1.3.1.72) (24-dehydrocholesterol reductase) (3-beta-hydroxysterol delta-24-reductase) (Diminuto/dwarf1 homolog) (Seladin-1)	0.000573312	0.98616	0.992049	Q15392	DHCR24	516
EGFR_HUMAN	Epidermal growth factor receptor (EC 2.7.10.1) (Proto-oncogene c-ErbB-1) (Receptor tyrosine-protein kinase erbB-1)	-0.0345631	0.0970228	0.309963	P00533	EGFR	1210
TMX4_HUMAN	Thioredoxin-related transmembrane protein 4 (Thioredoxin domain-containing protein 13)	-0.0148853	0.189826	0.442726	Q9H1E5	TMX4	349
JIP4_HUMAN	C-Jun-amino-terminal kinase-interacting protein 4 (JIP-4) (JNK-interacting protein 4) (Cancer/testis antigen 89) (CT89) (Human lung cancer oncogene 6 protein) (HLC-6) (JNK-associated leucine-zipper protein) (JLP) (Mitogen-activated protein kinase 8-interacting protein 4) (Proliferation-inducing protein 6) (Protein highly expressed in testis) (PHET) (Sperm surface protein) (Sperm-associated antige…	-0.0209064	0.000261495	0.0248989	O60271	SPAG9	1321
CYB5_HUMAN	Cytochrome b5 (Microsomal cytochrome b5 type A) (MCB5)	0.016765	0.50716	0.734931	P00167	CYB5A	134
TMM33_HUMAN	Transmembrane protein 33 (Protein DB83) (SHINC-3)	-0.0108291	0.839469	0.923837	P57088	TMEM33	247
PANX1_HUMAN	Pannexin-1	-0.0321073	0.367418	0.62594	Q96RD7	PANX1	426
EST2_HUMAN	Cocaine esterase (EC 3.1.1.84) (Carboxylesterase 2) (CE-2) (hCE-2) (EC 3.1.1.1) (Methylumbelliferyl-acetate deacetylase 2) (EC 3.1.1.56)	-0.0091687	0.671962	0.831688	O00748	CES2	559
CATA_HUMAN	Catalase (EC 1.11.1.6)	-0.065309	0.106724	0.325894	P04040	CAT	527
AIMP2_HUMAN	Aminoacyl tRNA synthase complex-interacting multifunctional protein 2 (Multisynthase complex auxiliary component p38) (Protein JTV-1)	-0.0209069	0.0301511	0.161051	Q13155	AIMP2	320
DCAF6_HUMAN	DDB1- and CUL4-associated factor 6 (Androgen receptor complex-associated protein) (ARCAP) (IQ motif and WD repeat-containing protein 1) (Nuclear receptor interaction protein) (NRIP)	-0.0209529	0.000728712	0.0358624	Q58WW2	DCAF6	860
FA10_HUMAN	Coagulation factor X (EC 3.4.21.6) (Stuart factor) (Stuart-Prower factor) [Cleaved into: Factor X light chain; Factor X heavy chain; Activated factor Xa heavy chain]	-0.0337911	0.501759	0.731836	P00742	F10	488
ERLEC_HUMAN	Endoplasmic reticulum lectin 1 (ER lectin) (Erlectin) (XTP3-transactivated gene B protein)	-0.00460531	0.704922	0.85457	Q96DZ1	ERLEC1	483
[truncated: 2,382 more rows]

## Sheet: Table S3_SignificantProteins
Table S3. All proteins significantly associated with physical activity.
Protein Accession	Beta (Physical Activity)	P-value	P-value (BH Adjusted)	UniprotID	ProteinDescription	Protein ID	AminoAcid Length	GenePrimary
NOP9_HUMAN	0.111354	0.00200863	0.0494259	Q86U38	Nucleolar protein 9	NOP9_HUMAN	636	NOP9
FABPH_HUMAN	0.0741284	0.0300442	0.160818	P05413	Fatty acid-binding protein, heart (Fatty acid-binding protein 3) (Heart-type fatty acid-binding protein) (H-FABP) (Mammary-derived growth inhibitor) (MDGI) (Muscle fatty acid-binding protein) (M-FABP)	FABPH_HUMAN	133	FABP3
OXND1_HUMAN	0.0664835	0.00184992	0.0474554	Q96HP4	Oxidoreductase NAD-binding domain-containing protein 1 (EC 1.-.-.-)	OXND1_HUMAN	312	OXNAD1
STXB1_HUMAN	0.0496779	0.0426378	0.196349	P61764	Syntaxin-binding protein 1 (MUNC18-1) (N-Sec1) (Protein unc-18 homolog 1) (Unc18-1) (Protein unc-18 homolog A) (Unc-18A) (p67)	STXB1_HUMAN	594	STXBP1
CSTFT_HUMAN	0.0468914	0.0223029	0.138562	Q9H0L4	Cleavage stimulation factor subunit 2 tau variant (CF-1 64 kDa subunit tau variant) (Cleavage stimulation factor 64 kDa subunit tau variant) (CSTF 64 kDa subunit tau variant) (TauCstF-64)	CSTFT_HUMAN	616	CSTF2T
PTGR2_HUMAN	0.0289903	0.00155716	0.0453398	Q8N8N7	Prostaglandin reductase 2 (PRG-2) (EC 1.3.1.48) (15-oxoprostaglandin 13-reductase) (Zinc-binding alcohol dehydrogenase domain-containing protein 1)	PTGR2_HUMAN	351	PTGR2
DDRGK_HUMAN	0.0186398	0.0278659	0.155679	Q96HY6	DDRGK domain-containing protein 1 (Dashurin) (UFM1-binding and PCI domain-containing protein 1)	DDRGK_HUMAN	314	DDRGK1
RYR2_HUMAN	0.0632771	0.0393277	0.186905	Q92736	Ryanodine receptor 2 (RYR-2) (RyR2) (hRYR-2) (Cardiac muscle ryanodine receptor) (Cardiac muscle ryanodine receptor-calcium release channel) (Type 2 ryanodine receptor)	RYR2_HUMAN	4967	RYR2
FAAH1_HUMAN	0.0835147	0.0115767	0.100169	O00519	Fatty-acid amide hydrolase 1 (EC 3.5.1.99) (Anandamide amidohydrolase 1) (Oleamide hydrolase 1)	FAAH1_HUMAN	579	FAAH
ORC4_HUMAN	0.0557956	0.0105964	0.0956925	O43929	Origin recognition complex subunit 4	ORC4_HUMAN	436	ORC4
AAKG2_HUMAN	0.158796	0.000156691	0.0220752	Q9UGJ0	5'-AMP-activated protein kinase subunit gamma-2 (AMPK gamma2) (AMPK subunit gamma-2) (H91620p)	AAKG2_HUMAN	569	PRKAG2
PLCA_HUMAN	0.0586746	0.033114	0.170434	Q99943	1-acyl-sn-glycerol-3-phosphate acyltransferase alpha (EC 2.3.1.51) (1-acylglycerol-3-phosphate O-acyltransferase 1) (1-AGP acyltransferase 1) (1-AGPAT 1) (Lysophosphatidic acid acyltransferase alpha) (LPAAT-alpha) (Protein G15)	PLCA_HUMAN	283	AGPAT1
PLPL2_HUMAN	0.0526504	0.0466722	0.204769	Q96AD5	Patatin-like phospholipase domain-containing protein 2 (EC 3.1.1.3) (Adipose triglyceride lipase) (Calcium-independent phospholipase A2) (Desnutrin) (IPLA2-zeta) (Pigment epithelium-derived factor) (TTS2.2) (Transport-secretion protein 2) (TTS2)	PLPL2_HUMAN	504	PNPLA2
ABHD5_HUMAN	0.0495376	0.0162322	0.11775	Q8WTS1	1-acylglycerol-3-phosphate O-acyltransferase ABHD5 (EC 2.3.1.51) (Abhydrolase domain-containing protein 5) (Lipid droplet-binding protein CGI-58)	ABHD5_HUMAN	349	ABHD5
NUD16_HUMAN	0.034648	0.0250214	0.146619	Q96DE0	U8 snoRNA-decapping enzyme (EC 3.6.1.62) (IDP phosphatase) (IDPase) (EC 3.6.1.64) (Inosine diphosphate phosphatase) (Nucleoside diphosphate-linked moiety X motif 16) (Nudix motif 16) (Nudix hydrolase 16) (U8 snoRNA-binding protein H29K) (m7GpppN-mRNA hydrolase)	NUD16_HUMAN	195	NUDT16
PFKAM_HUMAN	-0.0116608	0.0494749	0.213078	P08237	ATP-dependent 6-phosphofructokinase, muscle type (ATP-PFK) (PFK-M) (EC 2.7.1.11) (6-phosphofructokinase type A) (Phosphofructo-1-kinase isozyme A) (PFK-A) (Phosphohexokinase)	PFKAM_HUMAN	780	PFKM
PGES2_HUMAN	0.023077	0.048258	0.209751	Q9H7Z7	Prostaglandin E synthase 2 (Membrane-associated prostaglandin E synthase-2) (mPGE synthase-2) (Microsomal prostaglandin E synthase 2) (mPGES-2) (Prostaglandin-H(2) E-isomerase) (EC 5.3.99.3) [Cleaved into: Prostaglandin E synthase 2 truncated form]	PGES2_HUMAN	377	PTGES2
MBNL2_HUMAN	0.0778056	0.045452	0.202112	Q5VZF2	Muscleblind-like protein 2 (Muscleblind-like protein 1) (Muscleblind-like protein-like) (Muscleblind-like protein-like 39)	MBNL2_HUMAN	373	MBNL2
KALRN_HUMAN	0.077951	0.0278524	0.155679	O60229	Kalirin (EC 2.7.11.1) (Huntingtin-associated protein-interacting protein) (Protein Duo) (Serine/threonine-protein kinase with Dbl- and pleckstrin homology domain)	KALRN_HUMAN	2985	KALRN
TM143_HUMAN	0.0299713	0.0270157	0.153334	Q96AN5	Transmembrane protein 143	TM143_HUMAN	459	TMEM143
BGLR_HUMAN	0.153171	0.00598693	0.0724966	P08236	Beta-glucuronidase (EC 3.2.1.31) (Beta-G1)	BGLR_HUMAN	651	GUSB
TPC11_HUMAN	0.114713	0.00598708	0.0724966	Q7Z392	Trafficking protein particle complex subunit 11	TPC11_HUMAN	1133	TRAPPC11
ACD10_HUMAN	0.109686	0.0429953	0.197321	Q6JQN1	Acyl-CoA dehydrogenase family member 10 (ACAD-10) (EC 1.3.99.-)	ACD10_HUMAN	1059	ACAD10
ADAM9_HUMAN	0.105641	0.0447656	0.200689	Q13443	Disintegrin and metalloproteinase domain-containing protein 9 (ADAM 9) (EC 3.4.24.-) (Cellular disintegrin-related protein) (Meltrin-gamma) (Metalloprotease/disintegrin/cysteine-rich protein 9) (Myeloma cell metalloproteinase)	ADAM9_HUMAN	819	ADAM9
ESAM_HUMAN	0.101481	0.0321788	0.166994	Q96AP7	Endothelial cell-selective adhesion molecule	ESAM_HUMAN	390	ESAM
ITB4_HUMAN	0.0957006	0.039724	0.187896	P16144	Integrin beta-4 (GP150) (CD antigen CD104)	ITB4_HUMAN	1822	ITGB4
CNN2_HUMAN	0.0890162	0.0146084	0.112051	Q99439	Calponin-2 (Calponin H2, smooth muscle) (Neutral calponin)	CNN2_HUMAN	309	CNN2
KCRB_HUMAN	0.0843543	0.00101989	0.0398848	P12277	Creatine kinase B-type (EC 2.7.3.2) (B-CK) (Creatine kinase B chain)	KCRB_HUMAN	381	CKB
NUDT8_HUMAN	0.0799367	0.0148618	0.112815	Q8WV74	Nucleoside diphosphate-linked moiety X motif 8 (Nudix motif 8) (EC 3.6.1.-)	NUDT8_HUMAN	236	NUDT8
PIP_HUMAN	0.078896	0.0151681	0.114001	P12273	Prolactin-inducible protein (Gross cystic disease fluid protein 15) (GCDFP-15) (Prolactin-induced protein) (Secretory actin-binding protein) (SABP) (gp17)	PIP_HUMAN	146	PIP
HACL1_HUMAN	0.0720491	0.0310537	0.163875	Q9UJ83	2-hydroxyacyl-CoA lyase 1 (EC 4.1.-.-) (2-hydroxyphytanoyl-CoA lyase) (2-HPCL) (Phytanoyl-CoA 2-hydroxylase 2)	HACL1_HUMAN	578	HACL1
ICAM2_HUMAN	0.0670935	0.00117912	0.0405456	P13598	Intercellular adhesion molecule 2 (ICAM-2) (CD antigen CD102)	ICAM2_HUMAN	275	ICAM2
EXOC5_HUMAN	0.0639574	0.00784286	0.0827753	O00471	Exocyst complex component 5 (Exocyst complex component Sec10) (hSec10)	EXOC5_HUMAN	708	EXOC5
FBX32_HUMAN	0.0569109	0.0442728	0.200119	Q969P5	F-box only protein 32 (Atrogin-1) (Muscle atrophy F-box protein) (MAFbx)	FBX32_HUMAN	355	FBXO32
GSTK1_HUMAN	0.055867	0.00230143	0.0519601	Q9Y2Q3	Glutathione S-transferase kappa 1 (EC 2.5.1.18) (GST 13-13) (GST class-kappa) (GSTK1-1) (hGSTK1) (Glutathione S-transferase subunit 13)	GSTK1_HUMAN	226	GSTK1
WBS16_HUMAN	0.0523607	0.0270261	0.153334	Q96I51	RCC1-like G exchanging factor-like protein (RCC1 like) (Williams-Beuren syndrome chromosomal region 16 protein)	RCC1L_HUMAN	464	RCC1L
SPT20_HUMAN	0.0509077	0.0497668	0.214125	Q8TB22	Spermatogenesis-associated protein 20 (Sperm-specific protein 411) (Ssp411)	SPT20_HUMAN	786	SPATA20
EGFLA_HUMAN	0.0508583	0.00579475	0.0719009	Q63HQ2	Pikachurin (Agrin-like protein) (EGF-like, fibronectin type-III and laminin G-like domain-containing protein)	EGFLA_HUMAN	1017	EGFLAM
HSDL2_HUMAN	0.0476629	0.0179667	0.125309	Q6YN16	Hydroxysteroid dehydrogenase-like protein 2 (EC 1.-.-.-) (Short chain dehydrogenase/reductase family 13C member 1)	HSDL2_HUMAN	418	HSDL2
COG7_HUMAN	0.0470633	0.0102259	0.094607	P83436	Conserved oligomeric Golgi complex subunit 7 (COG complex subunit 7) (Component of oligomeric Golgi complex 7)	COG7_HUMAN	770	COG7
ALG11_HUMAN	0.0446809	0.0457401	0.20285	Q2TAA5	GDP-Man:Man(3)GlcNAc(2)-PP-Dol alpha-1,2-mannosyltransferase (EC 2.4.1.131) (Asparagine-linked glycosylation protein 11 homolog) (Glycolipid 2-alpha-mannosyltransferase)	ALG11_HUMAN	492	ALG11
CC127_HUMAN	0.0425368	0.00405633	0.0616049	Q96BQ5	Coiled-coil domain-containing protein 127	CC127_HUMAN	260	CCDC127
OARD1_HUMAN	0.0376798	0.0282068	0.155992	Q9Y530	O-acetyl-ADP-ribose deacetylase 1 (EC 3.5.1.-)	OARD1_HUMAN	152	OARD1
LYRM1_HUMAN	0.037185	0.0183915	0.12708	O43325	LYR motif-containing protein 1	LYRM1_HUMAN	122	LYRM1
VWA8_HUMAN	0.0349937	0.00408441	0.0616049	A3KMH1	von Willebrand factor A domain-containing protein 8	VWA8_HUMAN	1905	VWA8
THNS1_HUMAN	0.0341014	0.0190866	0.129612	Q8IYQ7	Threonine synthase-like 1 (TSH1)	THNS1_HUMAN	743	THNSL1
CL073_HUMAN	0.0326491	0.0452779	0.201952	Q69YU5	Uncharacterized protein C12orf73	CL073_HUMAN	71	C12orf73
VPS51_HUMAN	0.0312207	0.021672	0.136189	Q9UID3	Vacuolar protein sorting-associated protein 51 homolog (Another new gene 2 protein) (Protein fat-free homolog)	VPS51_HUMAN	782	VPS51
NUD19_HUMAN	0.0294137	0.0363545	0.179469	A8MXV4	Nucleoside diphosphate-linked moiety X motif 19 (Nudix motif 19) (EC 3.6.1.-)	NUD19_HUMAN	375	NUDT19
AATC_HUMAN	0.0294071	0.0282949	0.156085	P17174	Aspartate aminotransferase, cytoplasmic (cAspAT) (EC 2.6.1.1) (EC 2.6.1.3) (Cysteine aminotransferase, cytoplasmic) (Cysteine transaminase, cytoplasmic) (cCAT) (Glutamate oxaloacetate transaminase 1) (Transaminase A)	AATC_HUMAN	413	GOT1
ATAD1_HUMAN	0.0259778	0.0176576	0.124341	Q8NBU5	ATPase family AAA domain-containing protein 1 (EC 3.6.1.3) (Thorase)	ATAD1_HUMAN	361	ATAD1
NRP1_HUMAN	0.0253378	0.0482714	0.209751	O14786	Neuropilin-1 (Vascular endothelial cell growth factor 165 receptor) (CD antigen CD304)	NRP1_HUMAN	923	NRP1
OCAD1_HUMAN	0.0186671	0.0416129	0.193282	Q9NX40	OCIA domain-containing protein 1 (Ovarian carcinoma immunoreactive antigen)	OCAD1_HUMAN	245	OCIAD1
DPH2_HUMAN	0.0489752	0.00958387	0.0911495	Q9BQC3	2-(3-amino-3-carboxypropyl)histidine synthase subunit 2 (EC 2.5.1.108) (Diphthamide biosynthesis protein 2) (Diphtheria toxin resistance protein 2) (S-adenosyl-L-methionine:L-histidine 3-amino-3-carboxypropyltransferase 2)	DPH2_HUMAN	489	DPH2
MOT1_HUMAN	0.0388853	0.00747502	0.0806424	P53985	Monocarboxylate transporter 1 (MCT 1) (Solute carrier family 16 member 1)	MOT1_HUMAN	500	SLC16A1
T22D1_HUMAN	0.11039	0.0106179	0.0956925	Q15714	TSC22 domain family protein 1 (Cerebral protein 2) (Regulatory protein TSC-22) (TGFB-stimulated clone 22 homolog) (Transforming growth factor beta-1-induced transcript 4 protein)	T22D1_HUMAN	1073	TSC22D1
STAT6_HUMAN	0.0960172	0.00857229	0.0865432	P42226	Signal transducer and activator of transcription 6 (IL-4 Stat)	STAT6_HUMAN	847	STAT6
YLPM1_HUMAN	0.0496372	0.0268228	0.153173	P49750	YLP motif-containing protein 1 (Nuclear protein ZAP3) (ZAP113)	YLPM1_HUMAN	1951	YLPM1
EIF1B_HUMAN	0.0776841	0.0340842	0.172588	O60739	Eukaryotic translation initiation factor 1b (eIF1b) (Protein translation factor SUI1 homolog GC20)	EIF1B_HUMAN	113	EIF1B
COQ9_HUMAN	0.0293818	0.00734658	0.0802444	O75208	Ubiquinone biosynthesis protein COQ9, mitochondrial	COQ9_HUMAN	318	COQ9
NIPS2_HUMAN	0.045799	0.00122192	0.0405456	O75323	Protein NipSnap homolog 2 (NipSnap2) (Glioblastoma-amplified sequence)	NIPS2_HUMAN	286	NIPSNAP2
TIM9_HUMAN	0.111743	0.0238767	0.14248	Q9Y5J7	Mitochondrial import inner membrane translocase subunit Tim9	TIM9_HUMAN	89	TIMM9
TIM13_HUMAN	0.0585039	0.00506359	0.0684893	Q9Y5L4	Mitochondrial import inner membrane translocase subunit Tim13	TIM13_HUMAN	95	TIMM13
CH10_HUMAN	0.0552961	0.00268585	0.0532158	P61604	10 kDa heat shock protein, mitochondrial (Hsp10) (10 kDa chaperonin) (Chaperonin 10) (CPN10) (Early-pregnancy factor) (EPF)	CH10_HUMAN	102	HSPE1
HSC20_HUMAN	0.0461037	0.00994969	0.0927227	Q8IWL3	Iron-sulfur cluster co-chaperone protein HscB, mitochondrial (DnaJ homolog subfamily C member 20) (Hsc20)	HSC20_HUMAN	235	HSCB
CH60_HUMAN	0.0363695	0.00167866	0.0461244	P10809	60 kDa heat shock protein, mitochondrial (EC 3.6.4.9) (60 kDa chaperonin) (Chaperonin 60) (CPN60) (Heat shock protein 60) (HSP-60) (Hsp60) (HuCHA60) (Mitochondrial matrix protein P1) (P60 lymphocyte protein)	CH60_HUMAN	573	HSPD1
DNJA3_HUMAN	0.0353008	0.00391682	0.0605883	Q96EY1	DnaJ homolog subfamily A member 3, mitochondrial (DnaJ protein Tid-1) (hTid-1) (Hepatocellular carcinoma-associated antigen 57) (Tumorous imaginal discs protein Tid56 homolog)	DNJA3_HUMAN	480	DNAJA3
MMAA_HUMAN	0.0325437	0.0233594	0.141072	Q8IVH4	Methylmalonic aciduria type A protein, mitochondrial (EC 3.6.-.-)	MMAA_HUMAN	418	MMAA
GRPE1_HUMAN	0.0314032	0.00599172	0.0724966	Q9HAV7	GrpE protein homolog 1, mitochondrial (HMGE) (Mt-GrpE#1)	GRPE1_HUMAN	217	GRPEL1
CLPB_HUMAN	0.030163	0.00328477	0.0573331	Q9H078	Caseinolytic peptidase B protein homolog (EC 3.6.1.3) (Suppressor of potassium transport defect 3)	CLPB_HUMAN	707	CLPB
GRP75_HUMAN	0.0240902	0.0193699	0.130725	P38646	Stress-70 protein, mitochondrial (75 kDa glucose-regulated protein) (GRP-75) (Heat shock 70 kDa protein 9) (Mortalin) (MOT) (Peptide-binding protein 74) (PBP74)	GRP75_HUMAN	679	HSPA9
DJC11_HUMAN	0.0177791	0.0211834	0.135253	Q9NVH1	DnaJ homolog subfamily C member 11	DJC11_HUMAN	559	DNAJC11
SSBP_HUMAN	0.0230637	0.0310065	0.163875	Q04837	Single-stranded DNA-binding protein, mitochondrial (Mt-SSB) (MtSSB) (PWP1-interacting protein 17)	SSBP_HUMAN	148	SSBP1
ETFA_HUMAN	0.0695932	0.00116444	0.0405456	P13804	Electron transfer flavoprotein subunit alpha, mitochondrial (Alpha-ETF)	ETFA_HUMAN	333	ETFA
ETFB_HUMAN	0.0673326	0.00328553	0.0573331	P38117	Electron transfer flavoprotein subunit beta (Beta-ETF)	ETFB_HUMAN	255	ETFB
NDUA4_HUMAN	0.0564712	0.0088152	0.0876504	O00483	Cytochrome c oxidase subunit NDUFA4 (Complex I-MLRQ) (CI-MLRQ) (NADH-ubiquinone oxidoreductase MLRQ subunit)	NDUA4_HUMAN	81	NDUFA4
ETFD_HUMAN	0.0459895	0.00145621	0.0444514	Q16134	Electron transfer flavoprotein-ubiquinone oxidoreductase, mitochondrial (ETF-QO) (ETF-ubiquinone oxidoreductase) (EC 1.5.5.1) (Electron-transferring-flavoprotein dehydrogenase) (ETF dehydrogenase)	ETFD_HUMAN	617	ETFDH
THIOM_HUMAN	0.0436743	0.00390936	0.0605883	Q99757	Thioredoxin, mitochondrial (MTRX) (Mt-Trx) (Thioredoxin-2)	THIOM_HUMAN	166	TXN2
ERAP2_HUMAN	-0.148592	0.000154566	0.0220752	Q6P179	Endoplasmic reticulum aminopeptidase 2 (EC 3.4.11.-) (Leukocyte-derived arginine aminopeptidase) (L-RAP)	ERAP2_HUMAN	960	ERAP2
DBNL_HUMAN	-0.0324499	0.0377731	0.184152	Q9UJU6	Drebrin-like protein (Cervical SH3P7) (Cervical mucin-associated protein) (Drebrin-F) (HPK1-interacting protein of 55 kDa) (HIP-55) (SH3 domain-containing protein 7)	DBNL_HUMAN	430	DBNL
MTFP1_HUMAN	0.109525	0.0127395	0.1057	Q9UDX5	Mitochondrial fission process protein 1 (Mitochondrial 18 kDa protein) (MTP18)	MTFP1_HUMAN	166	MTFP1
SPNS1_HUMAN	0.107119	0.0203389	0.133135	Q9H2V7	Protein spinster homolog 1 (HSpin1) (Spinster-like protein 1)	SPNS1_HUMAN	528	SPNS1
68MP_HUMAN	0.0956486	0.00347554	0.0587755	P56378	6.8 kDa mitochondrial proteolipid	68MP_HUMAN	58	MP68
PDK4_HUMAN	0.0892243	0.0493733	0.212849	Q16654	[Pyruvate dehydrogenase (acetyl-transferring)] kinase isozyme 4, mitochondrial (EC 2.7.11.2) (Pyruvate dehydrogenase kinase isoform 4)	PDK4_HUMAN	411	PDK4
BCDO2_HUMAN	0.0892046	0.0018896	0.0474554	Q9BYV7	Beta,beta-carotene 9',10'-oxygenase (EC 1.13.11.71) (B-diox-II) (Beta-carotene dioxygenase 2)	BCDO2_HUMAN	579	BCO2
ODBB_HUMAN	0.085407	0.00162056	0.0453398	P21953	2-oxoisovalerate dehydrogenase subunit beta, mitochondrial (EC 1.2.4.4) (Branched-chain alpha-keto acid dehydrogenase E1 component beta chain) (BCKDE1B) (BCKDH E1-beta)	ODBB_HUMAN	392	BCKDHB
AUHM_HUMAN	0.079698	0.000116081	0.0211848	Q13825	Methylglutaconyl-CoA hydratase, mitochondrial (EC 4.2.1.18) (AU-specific RNA-binding enoyl-CoA hydratase) (AU-binding protein/enoyl-CoA hydratase)	AUHM_HUMAN	339	AUH
PPIF_HUMAN	0.0767574	0.000546106	0.0320186	P30405	Peptidyl-prolyl cis-trans isomerase F, mitochondrial (PPIase F) (EC 5.2.1.8) (Cyclophilin D) (CyP-D) (CypD) (Cyclophilin F) (Mitochondrial cyclophilin) (CyP-M) (Rotamase F)	PPIF_HUMAN	207	PPIF
OPA3_HUMAN	0.0759176	0.00568879	0.0715824	Q9H6K4	Optic atrophy 3 protein	OPA3_HUMAN	179	OPA3
TMM70_HUMAN	0.0739859	0.0101017	0.0938852	Q9BUB7	Transmembrane protein 70, mitochondrial	TMM70_HUMAN	260	TMEM70
AL1L2_HUMAN	0.0715869	0.0194324	0.130917	Q3SY69	Mitochondrial 10-formyltetrahydrofolate dehydrogenase (Mitochondrial 10-FTHFDH) (mtFDH) (EC 1.5.1.6) (Aldehyde dehydrogenase family 1 member L2)	AL1L2_HUMAN	923	ALDH1L2
ACADM_HUMAN	0.069077	0.000555574	0.0320186	P11310	Medium-chain specific acyl-CoA dehydrogenase, mitochondrial (MCAD) (EC 1.3.8.7)	ACADM_HUMAN	421	ACADM
PNKD_HUMAN	0.0687798	0.000515145	0.031338	Q8N490	Probable hydrolase PNKD (EC 3.-.-.-) (Myofibrillogenesis regulator 1) (MR-1) (Paroxysmal nonkinesiogenic dyskinesia protein) (Trans-activated by hepatitis C virus core protein 2)	PNKD_HUMAN	385	PNKD
LDHD_HUMAN	0.0684195	0.00341025	0.0581202	Q86WU2	Probable D-lactate dehydrogenase, mitochondrial (DLD) (Lactate dehydrogenase D) (EC 1.1.2.4)	LDHD_HUMAN	507	LDHD
BDH_HUMAN	0.0681831	0.00575274	0.0715824	Q02338	D-beta-hydroxybutyrate dehydrogenase, mitochondrial (EC 1.1.1.30) (3-hydroxybutyrate dehydrogenase) (BDH) (Short chain dehydrogenase/reductase family 9C member 1)	BDH_HUMAN	343	BDH1
PTCD1_HUMAN	0.0675051	0.00608978	0.0731648	O75127	Pentatricopeptide repeat-containing protein 1, mitochondrial	PTCD1_HUMAN	700	PTCD1
ODBA_HUMAN	0.0674479	0.000364381	0.0279998	P12694	2-oxoisovalerate dehydrogenase subunit alpha, mitochondrial (EC 1.2.4.4) (Branched-chain alpha-keto acid dehydrogenase E1 component alpha chain) (BCKDE1A) (BCKDH E1-alpha)	ODBA_HUMAN	445	BCKDHA
RM53_HUMAN	0.0621645	0.0264284	0.151712	Q96EL3	39S ribosomal protein L53, mitochondrial (L53mt) (MRP-L53) (Mitochondrial large ribosomal subunit protein mL53)	RM53_HUMAN	112	MRPL53
USMG5_HUMAN	0.0620077	0.0037246	0.060178	Q96IX5	Up-regulated during skeletal muscle growth protein 5 (Diabetes-associated protein in insulin-sensitive tissues) (HCV F-transactivated protein 2)	USMG5_HUMAN	58	USMG5
AASS_HUMAN	0.0610449	0.00394239	0.0605883	Q9UDR5	Alpha-aminoadipic semialdehyde synthase, mitochondrial (LKR/SDH) [Includes: Lysine ketoglutarate reductase (LKR) (LOR) (EC 1.5.1.8); Saccharopine dehydrogenase (SDH) (EC 1.5.1.9)]	AASS_HUMAN	926	AASS
RM16_HUMAN	0.0607762	0.0343694	0.173294	Q9NX20	39S ribosomal protein L16, mitochondrial (L16mt) (MRP-L16) (Mitochondrial large ribosomal subunit protein uL16m)	RM16_HUMAN	251	MRPL16
HOT_HUMAN	0.0604095	0.0440165	0.199992	Q8IWW8	Hydroxyacid-oxoacid transhydrogenase, mitochondrial (HOT) (EC 1.1.99.24) (Alcohol dehydrogenase iron-containing protein 1) (ADHFe1) (Fe-containing alcohol dehydrogenase)	HOT_HUMAN	467	ADHFE1
OXSM_HUMAN	0.0602425	0.0011345	0.0405456	Q9NWU1	3-oxoacyl-[acyl-carrier-protein] synthase, mitochondrial (EC 2.3.1.41) (Beta-ketoacyl-ACP synthase)	OXSM_HUMAN	459	OXSM
PDK2_HUMAN	0.059419	0.00311586	0.0566267	Q15119	[Pyruvate dehydrogenase (acetyl-transferring)] kinase isozyme 2, mitochondrial (EC 2.7.11.2) (Pyruvate dehydrogenase kinase isoform 2) (PDH kinase 2) (PDKII)	PDK2_HUMAN	407	PDK2
ACADS_HUMAN	0.0572195	0.0161049	0.117521	P16219	Short-chain specific acyl-CoA dehydrogenase, mitochondrial (SCAD) (EC 1.3.8.1) (Butyryl-CoA dehydrogenase)	ACADS_HUMAN	412	ACADS
FRDA_HUMAN	0.0564257	0.000330094	0.0273267	Q16595	Frataxin, mitochondrial (EC 1.16.3.1) (Friedreich ataxia protein) (Fxn) [Cleaved into: Frataxin intermediate form (i-FXN); Frataxin(56-210) (m56-FXN); Frataxin(78-210) (d-FXN) (m78-FXN); Frataxin mature form (Frataxin(81-210)) (m81-FXN)]	FRDA_HUMAN	210	FXN
AATM_HUMAN	0.0560289	0.00133143	0.0422298	P00505	Aspartate aminotransferase, mitochondrial (mAspAT) (EC 2.6.1.1) (EC 2.6.1.7) (Fatty acid-binding protein) (FABP-1) (Glutamate oxaloacetate transaminase 2) (Kynurenine aminotransferase 4) (Kynurenine aminotransferase IV) (Kynurenine--oxoglutarate transaminase 4) (Kynurenine--oxoglutarate transaminase IV) (Plasma membrane-associated fatty acid-binding protein) (FABPpm) (Transaminase A)	AATM_HUMAN	430	GOT2
ALAT2_HUMAN	0.0545215	0.0152001	0.114001	Q8TD30	Alanine aminotransferase 2 (ALT2) (EC 2.6.1.2) (Glutamate pyruvate transaminase 2) (GPT 2) (Glutamic--alanine transaminase 2) (Glutamic--pyruvic transaminase 2)	ALAT2_HUMAN	523	GPT2
KCRS_HUMAN	0.0544192	0.0297439	0.160818	P17540	Creatine kinase S-type, mitochondrial (EC 2.7.3.2) (Basic-type mitochondrial creatine kinase) (Mib-CK) (Sarcomeric mitochondrial creatine kinase) (S-MtCK)	KCRS_HUMAN	419	CKMT2
CPT2_HUMAN	0.0540759	0.000440898	0.0299693	P23786	Carnitine O-palmitoyltransferase 2, mitochondrial (EC 2.3.1.21) (Carnitine palmitoyltransferase II) (CPT II)	CPT2_HUMAN	658	CPT2
ACADV_HUMAN	0.0536837	0.000243729	0.0248989	P49748	Very long-chain specific acyl-CoA dehydrogenase, mitochondrial (VLCAD) (EC 1.3.8.9)	ACADV_HUMAN	655	ACADVL
DHB8_HUMAN	0.0536649	0.000956314	0.0391463	Q92506	Estradiol 17-beta-dehydrogenase 8 (EC 1.1.1.62) (17-beta-hydroxysteroid dehydrogenase 8) (17-beta-HSD 8) (3-ketoacyl-[acyl-carrier-protein] reductase alpha subunit) (KAR alpha subunit) (3-oxoacyl-[acyl-carrier-protein] reductase) (EC 1.1.1.-) (Protein Ke6) (Ke-6) (Really interesting new gene 2 protein) (Short chain dehydrogenase/reductase family 30C member 1) (Testosterone 17-beta-dehydrogenase 8…	DHB8_HUMAN	261	HSD17B8
ACDSB_HUMAN	0.0534034	0.00626261	0.0738028	P45954	Short/branched chain specific acyl-CoA dehydrogenase, mitochondrial (SBCAD) (EC 1.3.8.5) (2-methyl branched chain acyl-CoA dehydrogenase) (2-MEBCAD) (2-methylbutyryl-coenzyme A dehydrogenase) (2-methylbutyryl-CoA dehydrogenase)	ACDSB_HUMAN	432	ACADSB
DHE3_HUMAN	0.0526457	0.000640707	0.0344378	P00367	Glutamate dehydrogenase 1, mitochondrial (GDH 1) (EC 1.4.1.3)	DHE3_HUMAN	558	GLUD1
ABCB7_HUMAN	0.0524361	0.00279884	0.0537673	O75027	ATP-binding cassette sub-family B member 7, mitochondrial (ATP-binding cassette transporter 7) (ABC transporter 7 protein)	ABCB7_HUMAN	752	ABCB7
DECR_HUMAN	0.0523542	0.0031903	0.056866	Q16698	2,4-dienoyl-CoA reductase, mitochondrial (EC 1.3.1.34) (2,4-dienoyl-CoA reductase [NADPH]) (4-enoyl-CoA reductase [NADPH]) (Short chain dehydrogenase/reductase family 18C member 1)	DECR_HUMAN	335	DECR1
PYRD_HUMAN	0.0523515	0.0217557	0.136519	Q02127	Dihydroorotate dehydrogenase (quinone), mitochondrial (DHOdehase) (EC 1.3.5.2) (Dihydroorotate oxidase)	PYRD_HUMAN	395	DHODH
FAKD5_HUMAN	0.052326	0.0319247	0.166474	Q7L8L6	FAST kinase domain-containing protein 5, mitochondrial	FAKD5_HUMAN	764	FASTKD5
ETHE1_HUMAN	0.052229	0.00768558	0.0814691	O95571	Persulfide dioxygenase ETHE1, mitochondrial (EC 1.13.11.18) (Ethylmalonic encephalopathy protein 1) (Hepatoma subtracted clone one protein) (Sulfur dioxygenase ETHE1)	ETHE1_HUMAN	254	ETHE1
GCDH_HUMAN	0.0513009	0.0286021	0.156989	Q92947	Glutaryl-CoA dehydrogenase, mitochondrial (GCD) (EC 1.3.8.6)	GCDH_HUMAN	438	GCDH
RT4I1_HUMAN	0.0493327	0.00146142	0.0444514	Q8WWV3	Reticulon-4-interacting protein 1, mitochondrial (NOGO-interacting mitochondrial protein)	RT4I1_HUMAN	396	RTN4IP1
ES1_HUMAN	0.0492718	0.00269978	0.0532158	P30042	ES1 protein homolog, mitochondrial (Protein GT335) (Protein KNP-I)	ES1_HUMAN	268	C21orf33
MMSA_HUMAN	0.048967	0.0155649	0.115746	Q02252	Methylmalonate-semialdehyde dehydrogenase [acylating], mitochondrial (MMSDH) (Malonate-semialdehyde dehydrogenase [acylating]) (EC 1.2.1.18) (EC 1.2.1.27) (Aldehyde dehydrogenase family 6 member A1)	MMSA_HUMAN	535	ALDH6A1
ABCB8_HUMAN	0.0489043	0.021793	0.136557	Q9NUT2	ATP-binding cassette sub-family B member 8, mitochondrial (Mitochondrial ATP-binding cassette 1) (M-ABC1)	ABCB8_HUMAN	735	ABCB8
SIR3_HUMAN	0.0481225	0.000786417	0.0358803	Q9NTG7	NAD-dependent protein deacetylase sirtuin-3, mitochondrial (hSIRT3) (EC 3.5.1.-) (Regulatory protein SIR2 homolog 3) (SIR2-like protein 3)	SIR3_HUMAN	399	SIRT3
CBR4_HUMAN	0.0478168	0.000654808	0.0344378	Q8N4T8	Carbonyl reductase family member 4 (EC 1.-.-.-) (3-ketoacyl-[acyl-carrier-protein] reductase beta subunit) (KAR beta subunit) (3-oxoacyl-[acyl-carrier-protein] reductase) (EC 1.1.1.-) (Quinone reductase CBR4) (Short chain dehydrogenase/reductase family 45C member 1)	CBR4_HUMAN	237	CBR4
IPYR2_HUMAN	0.0472987	0.00101396	0.0398848	Q9H2U2	Inorganic pyrophosphatase 2, mitochondrial (EC 3.6.1.1) (Pyrophosphatase SID6-306) (Pyrophosphate phospho-hydrolase 2) (PPase 2)	IPYR2_HUMAN	334	PPA2
GLRX5_HUMAN	0.0469441	0.037217	0.182952	Q86SX6	Glutaredoxin-related protein 5, mitochondrial (Monothiol glutaredoxin-5)	GLRX5_HUMAN	157	GLRX5
SODM_HUMAN	0.0467319	0.00592952	0.0724966	P04179	Superoxide dismutase [Mn], mitochondrial (EC 1.15.1.1)	SODM_HUMAN	222	SOD2
ECHM_HUMAN	0.0464452	0.0024627	0.0530742	P30084	Enoyl-CoA hydratase, mitochondrial (EC 4.2.1.17) (Enoyl-CoA hydratase 1) (Short-chain enoyl-CoA hydratase) (SCEH)	ECHM_HUMAN	290	ECHS1
ODB2_HUMAN	0.0457425	0.00219043	0.0507615	P11182	Lipoamide acyltransferase component of branched-chain alpha-keto acid dehydrogenase complex, mitochondrial (EC 2.3.1.168) (52 kDa mitochondrial autoantigen of primary biliary cirrhosis) (Branched chain 2-oxo-acid dehydrogenase complex component E2) (BCOADC-E2) (Branched-chain alpha-keto acid dehydrogenase complex component E2) (BCKAD-E2) (BCKADE2) (Dihydrolipoamide acetyltransferase component of …	ODB2_HUMAN	482	DBT
ECI2_HUMAN	0.0443663	0.00384398	0.0605635	O75521	Enoyl-CoA delta isomerase 2, mitochondrial (EC 5.3.3.8) (DRS-1) (Delta(3),delta(2)-enoyl-CoA isomerase) (D3,D2-enoyl-CoA isomerase) (Diazepam-binding inhibitor-related protein 1) (DBI-related protein 1) (Dodecenoyl-CoA isomerase) (Hepatocellular carcinoma-associated antigen 88) (Peroxisomal 3,2-trans-enoyl-CoA isomerase) (pECI) (Renal carcinoma antigen NY-REN-1)	ECI2_HUMAN	394	ECI2
HINT2_HUMAN	0.0443608	0.00811709	0.0842485	Q9BX68	Histidine triad nucleotide-binding protein 2, mitochondrial (HINT-2) (EC 3.-.-.-) (HINT-3) (HIT-17kDa) (PKCI-1-related HIT protein)	HINT2_HUMAN	163	HINT2
RM43_HUMAN	0.044157	0.00451789	0.0648799	Q8N983	39S ribosomal protein L43, mitochondrial (L43mt) (MRP-L43) (Mitochondrial large ribosomal subunit protein mL43) (Mitochondrial ribosomal protein bMRP36a)	RM43_HUMAN	215	MRPL43
THIM_HUMAN	0.0433992	0.0110444	0.098123	P42765	3-ketoacyl-CoA thiolase, mitochondrial (EC 2.3.1.16) (Acetyl-CoA acyltransferase) (Beta-ketothiolase) (Mitochondrial 3-oxoacyl-CoA thiolase) (T1)	THIM_HUMAN	397	ACAA2
ECI1_HUMAN	0.0430891	0.0107943	0.0966851	P42126	Enoyl-CoA delta isomerase 1, mitochondrial (EC 5.3.3.8) (3,2-trans-enoyl-CoA isomerase) (Delta(3),Delta(2)-enoyl-CoA isomerase) (D3,D2-enoyl-CoA isomerase) (Dodecenoyl-CoA isomerase)	ECI1_HUMAN	302	ECI1
F210A_HUMAN	0.0428718	0.0146587	0.112051	Q96ND0	Protein FAM210A	F210A_HUMAN	272	FAM210A
RT11_HUMAN	0.0426833	0.00115929	0.0405456	P82912	28S ribosomal protein S11, mitochondrial (MRP-S11) (S11mt) (Cervical cancer proto-oncogene 2 protein) (HCC-2) (Mitochondrial small ribosomal subunit protein uS11m)	RT11_HUMAN	194	MRPS11
ECHD2_HUMAN	0.0426107	0.00645492	0.0742751	Q86YB7	Enoyl-CoA hydratase domain-containing protein 2, mitochondrial	ECHD2_HUMAN	292	ECHDC2
NNTM_HUMAN	0.0422932	0.0126165	0.105479	Q13423	NAD(P) transhydrogenase, mitochondrial (EC 1.6.1.2) (Nicotinamide nucleotide transhydrogenase) (Pyridine nucleotide transhydrogenase)	NNTM_HUMAN	1086	NNT
THTR_HUMAN	0.0419528	0.0278499	0.155679	Q16762	Thiosulfate sulfurtransferase (EC 2.8.1.1) (Rhodanese)	THTR_HUMAN	297	TST
RM13_HUMAN	0.0417377	0.00762161	0.0814211	Q9BYD1	39S ribosomal protein L13, mitochondrial (L13mt) (MRP-L13) (Mitochondrial large ribosomal subunit protein uL13m)	RM13_HUMAN	178	MRPL13
GCSH_HUMAN	0.041723	0.011595	0.100169	P23434	Glycine cleavage system H protein, mitochondrial (Lipoic acid-containing protein)	GCSH_HUMAN	173	GCSH
PCCB_HUMAN	0.0412282	0.0130415	0.107183	P05166	Propionyl-CoA carboxylase beta chain, mitochondrial (PCCase subunit beta) (EC 6.4.1.3) (Propanoyl-CoA:carbon dioxide ligase subunit beta)	PCCB_HUMAN	539	PCCB
L2HDH_HUMAN	0.0412076	0.0136395	0.107887	Q9H9P8	L-2-hydroxyglutarate dehydrogenase, mitochondrial (EC 1.1.99.2) (Duranin)	L2HDH_HUMAN	463	L2HGDH
RDH13_HUMAN	0.041093	0.0184564	0.127105	Q8NBN7	Retinol dehydrogenase 13 (EC 1.1.1.-) (Short chain dehydrogenase/reductase family 7C member 3)	RDH13_HUMAN	331	RDH13
TIM21_HUMAN	0.0404503	0.00340618	0.0581202	Q9BVV7	Mitochondrial import inner membrane translocase subunit Tim21 (TIM21-like protein, mitochondrial)	TIM21_HUMAN	248	TIMM21
MECR_HUMAN	0.0403544	0.0211195	0.135041	Q9BV79	Enoyl-[acyl-carrier-protein] reductase, mitochondrial (EC 1.3.1.104) (2-enoyl thioester reductase) (Nuclear receptor-binding factor 1) (HsNrbf-1) (NRBF-1)	MECR_HUMAN	373	MECR
MCCB_HUMAN	0.0403417	0.00142082	0.0441362	Q9HCC0	Methylcrotonoyl-CoA carboxylase beta chain, mitochondrial (MCCase subunit beta) (EC 6.4.1.4) (3-methylcrotonyl-CoA carboxylase 2) (3-methylcrotonyl-CoA carboxylase non-biotin-containing subunit) (3-methylcrotonyl-CoA:carbon dioxide ligase subunit beta)	MCCB_HUMAN	563	MCCC2
ACS2L_HUMAN	0.0399365	0.0383831	0.185356	Q9NUB1	Acetyl-coenzyme A synthetase 2-like, mitochondrial (EC 6.2.1.1) (Acetate--CoA ligase 2) (Acetyl-CoA synthetase 2) (AceCS2) (Acyl-CoA synthetase short-chain family member 1)	ACS2L_HUMAN	689	ACSS1
MIC26_HUMAN	0.0399	0.0115695	0.100169	Q9BUR5	MICOS complex subunit MIC26 (Apolipoprotein O) (MICOS complex subunit MIC23) (Protein FAM121B)	MIC26_HUMAN	198	APOO
FABD_HUMAN	0.0397832	0.00354236	0.059012	Q8IVS2	Malonyl-CoA-acyl carrier protein transacylase, mitochondrial (MCT) (EC 2.3.1.39) (Mitochondrial malonyl CoA:ACP acyltransferase) (Mitochondrial malonyltransferase) ([Acyl-carrier-protein] malonyltransferase)	FABD_HUMAN	390	MCAT
PPOX_HUMAN	0.0396753	0.0105694	0.0956925	P50336	Protoporphyrinogen oxidase (PPO) (EC 1.3.3.4)	PPOX_HUMAN	477	PPOX
DCTP1_HUMAN	0.0390068	0.00556445	0.0715824	Q9H773	dCTP pyrophosphatase 1 (EC 3.6.1.12) (Deoxycytidine-triphosphatase 1) (dCTPase 1) (RS21C6) (XTP3-transactivated gene A protein)	DCTP1_HUMAN	170	DCTPP1
MIC13_HUMAN	0.0388576	0.00110762	0.0405456	Q5XKP0	MICOS complex subunit MIC13 (Protein P117)	MIC13_HUMAN	118	MIC13
F162A_HUMAN	0.0388129	0.0206203	0.133605	Q96A26	Protein FAM162A (E2-induced gene 5 protein) (Growth and transformation-dependent protein) (HGTD-P)	F162A_HUMAN	154	FAM162A
TIM44_HUMAN	0.0387484	0.00448669	0.0646438	O43615	Mitochondrial import inner membrane translocase subunit TIM44	TIM44_HUMAN	452	TIMM44
THIL_HUMAN	0.0386858	0.00315455	0.0566267	P24752	Acetyl-CoA acetyltransferase, mitochondrial (EC 2.3.1.9) (Acetoacetyl-CoA thiolase) (T2)	THIL_HUMAN	427	ACAT1
MCCA_HUMAN	0.0383639	0.0024197	0.0527278	Q96RQ3	Methylcrotonoyl-CoA carboxylase subunit alpha, mitochondrial (MCCase subunit alpha) (EC 6.4.1.4) (3-methylcrotonyl-CoA carboxylase 1) (3-methylcrotonyl-CoA carboxylase biotin-containing subunit) (3-methylcrotonyl-CoA:carbon dioxide ligase subunit alpha)	MCCA_HUMAN	725	MCCC1
3HIDH_HUMAN	0.038219	0.00256466	0.0532158	P31937	3-hydroxyisobutyrate dehydrogenase, mitochondrial (HIBADH) (EC 1.1.1.31)	3HIDH_HUMAN	336	HIBADH
SIR5_HUMAN	0.0379283	0.0115485	0.100169	Q9NXA8	NAD-dependent protein deacylase sirtuin-5, mitochondrial (EC 3.5.1.-) (Regulatory protein SIR2 homolog 5) (SIR2-like protein 5)	SIR5_HUMAN	310	SIRT5
ALDH2_HUMAN	0.0377491	0.00544506	0.0705602	P05091	Aldehyde dehydrogenase, mitochondrial (EC 1.2.1.3) (ALDH class 2) (ALDH-E2) (ALDHI)	ALDH2_HUMAN	517	ALDH2
COQ6_HUMAN	0.0376317	0.0280669	0.155992	Q9Y2Z9	Ubiquinone biosynthesis monooxygenase COQ6, mitochondrial (EC 1.14.13.-) (Coenzyme Q10 monooxygenase 6)	COQ6_HUMAN	468	COQ6
AOFB_HUMAN	0.0375628	0.00148921	0.0446763	P27338	Amine oxidase [flavin-containing] B (EC 1.4.3.4) (Monoamine oxidase type B) (MAO-B)	AOFB_HUMAN	520	MAOB
RT36_HUMAN	0.0374018	0.00465389	0.0659678	P82909	28S ribosomal protein S36, mitochondrial (MRP-S36) (S36mt)	RT36_HUMAN	103	MRPS36
MUTA_HUMAN	0.0372191	0.00422277	0.0622752	P22033	Methylmalonyl-CoA mutase, mitochondrial (MCM) (EC 5.4.99.2) (Methylmalonyl-CoA isomerase)	MUTA_HUMAN	750	MUT
RT31_HUMAN	0.0370165	0.048996	0.211431	Q92665	28S ribosomal protein S31, mitochondrial (MRP-S31) (S31mt) (Imogen 38) (Mitochondrial small ribosomal subunit protein mS31)	RT31_HUMAN	395	MRPS31
RT30_HUMAN	0.0368669	0.010341	0.094607	Q9NP92	39S ribosomal protein S30, mitochondrial (MRP-S30) (S30mt) (Mitochondrial large ribosomal subunit protein mL65) (Mitochondrial large ribosomal subunit protein mS30) (Programmed cell death protein 9)	RT30_HUMAN	439	MRPS30
PRDX3_HUMAN	0.0365488	0.00117991	0.0405456	P30048	Thioredoxin-dependent peroxide reductase, mitochondrial (EC 1.11.1.15) (Antioxidant protein 1) (AOP-1) (HBC189) (Peroxiredoxin III) (Prx-III) (Peroxiredoxin-3) (Protein MER5 homolog)	PRDX3_HUMAN	256	PRDX3
ACSL1_HUMAN	0.036424	0.0241822	0.143904	P33121	Long-chain-fatty-acid--CoA ligase 1 (EC 6.2.1.3) (Acyl-CoA synthetase 1) (ACS1) (Long-chain acyl-CoA synthetase 1) (LACS 1) (Long-chain acyl-CoA synthetase 2) (LACS 2) (Long-chain fatty acid-CoA ligase 2) (Palmitoyl-CoA ligase 1) (Palmitoyl-CoA ligase 2)	ACSL1_HUMAN	698	ACSL1
ODO1_HUMAN	0.0362502	0.00484756	0.0676188	Q02218	2-oxoglutarate dehydrogenase, mitochondrial (EC 1.2.4.2) (2-oxoglutarate dehydrogenase complex component E1) (OGDC-E1) (Alpha-ketoglutarate dehydrogenase)	ODO1_HUMAN	1023	OGDH
ABHDB_HUMAN	0.035065	0.0457441	0.20285	Q8NFV4	Protein ABHD11 (EC 3.-.-.-) (Alpha/beta hydrolase domain-containing protein 11) (Abhydrolase domain-containing protein 11) (Williams-Beuren syndrome chromosomal region 21 protein)	ABHDB_HUMAN	315	ABHD11
CQ10A_HUMAN	0.0348772	0.0229522	0.140519	Q96MF6	Coenzyme Q-binding protein COQ10 homolog A, mitochondrial	CQ10A_HUMAN	247	COQ10A
LACTB_HUMAN	0.0348557	0.00189311	0.0474554	P83111	Serine beta-lactamase-like protein LACTB, mitochondrial (EC 3.4.-.-)	LACTB_HUMAN	547	LACTB
KAD2_HUMAN	0.0343523	0.0196719	0.131346	P54819	Adenylate kinase 2, mitochondrial (AK 2) (EC 2.7.4.3) (ATP-AMP transphosphorylase 2) (ATP:AMP phosphotransferase) (Adenylate monophosphate kinase) [Cleaved into: Adenylate kinase 2, mitochondrial, N-terminally processed]	KAD2_HUMAN	239	AK2
ATD3B_HUMAN	0.033977	0.0141195	0.110567	Q5T9A4	ATPase family AAA domain-containing protein 3B (AAA-TOB3)	ATD3B_HUMAN	648	ATAD3B
ATP5S_HUMAN	0.0338417	0.0132445	0.107339	Q99766	ATP synthase subunit s, mitochondrial (ATP synthase-coupling factor B) (FB) (Mitochondrial ATP synthase regulatory component factor B)	ATP5S_HUMAN	215	ATP5S
FAHD1_HUMAN	0.0337214	0.0205038	0.133182	Q6P587	Acylpyruvase FAHD1, mitochondrial (EC 3.7.1.5) (Fumarylacetoacetate hydrolase domain-containing protein 1) (FAH domain-containing protein 1) (Oxaloacetate decarboxylase) (OAA decarboxylase) (EC 4.1.1.3) (YisK-like protein)	FAHD1_HUMAN	224	FAHD1
MIPEP_HUMAN	0.0334667	0.0173083	0.123269	Q99797	Mitochondrial intermediate peptidase (MIP) (EC 3.4.24.59)	MIPEP_HUMAN	713	MIPEP
DLDH_HUMAN	0.0332864	0.00161645	0.0453398	P09622	Dihydrolipoyl dehydrogenase, mitochondrial (EC 1.8.1.4) (Dihydrolipoamide dehydrogenase) (Glycine cleavage system L protein)	DLDH_HUMAN	509	DLD
ODPX_HUMAN	0.0332716	0.00269678	0.0532158	O00330	Pyruvate dehydrogenase protein X component, mitochondrial (Dihydrolipoamide dehydrogenase-binding protein of pyruvate dehydrogenase complex) (E3-binding protein) (E3BP) (Lipoyl-containing pyruvate dehydrogenase complex component X) (proX)	ODPX_HUMAN	501	PDHX
T126A_HUMAN	0.0330853	0.009591	0.0911495	Q9H061	Transmembrane protein 126A	T126A_HUMAN	195	TMEM126A
PCCA_HUMAN	0.0328697	0.0133912	0.107551	P05165	Propionyl-CoA carboxylase alpha chain, mitochondrial (PCCase subunit alpha) (EC 6.4.1.3) (Propanoyl-CoA:carbon dioxide ligase subunit alpha)	PCCA_HUMAN	728	PCCA
AIFM1_HUMAN	0.0328568	0.00767664	0.0814691	O95831	Apoptosis-inducing factor 1, mitochondrial (EC 1.1.1.-) (Programmed cell death protein 8)	AIFM1_HUMAN	613	AIFM1
ECHB_HUMAN	0.0327089	0.0303738	0.161864	P55084	Trifunctional enzyme subunit beta, mitochondrial (TP-beta) [Includes: 3-ketoacyl-CoA thiolase (EC 2.3.1.16) (Acetyl-CoA acyltransferase) (Beta-ketothiolase)]	ECHB_HUMAN	474	HADHB
PDP1_HUMAN	0.0326209	0.0118533	0.101999	Q9P0J1	[Pyruvate dehydrogenase [acetyl-transferring]]-phosphatase 1, mitochondrial (PDP 1) (EC 3.1.3.43) (Protein phosphatase 2C) (Pyruvate dehydrogenase phosphatase catalytic subunit 1) (PDPC 1)	PDP1_HUMAN	537	PDP1
LETM1_HUMAN	0.0324656	0.0103036	0.094607	O95202	LETM1 and EF-hand domain-containing protein 1, mitochondrial (Leucine zipper-EF-hand-containing transmembrane protein 1)	LETM1_HUMAN	739	LETM1
CISD1_HUMAN	0.0324062	0.0316046	0.165782	Q9NZ45	CDGSH iron-sulfur domain-containing protein 1 (MitoNEET)	CISD1_HUMAN	108	CISD1
HCD2_HUMAN	0.0320276	0.00747507	0.0806424	Q99714	3-hydroxyacyl-CoA dehydrogenase type-2 (EC 1.1.1.35) (17-beta-hydroxysteroid dehydrogenase 10) (17-beta-HSD 10) (EC 1.1.1.51) (3-hydroxy-2-methylbutyryl-CoA dehydrogenase) (EC 1.1.1.178) (3-hydroxyacyl-CoA dehydrogenase type II) (Endoplasmic reticulum-associated amyloid beta-peptide-binding protein) (Mitochondrial ribonuclease P protein 2) (Mitochondrial RNase P protein 2) (Short chain dehydrogen…	HCD2_HUMAN	261	HSD17B10
PDK1_HUMAN	0.0318262	0.0403538	0.188835	Q15118	[Pyruvate dehydrogenase (acetyl-transferring)] kinase isozyme 1, mitochondrial (EC 2.7.11.2) (Pyruvate dehydrogenase kinase isoform 1) (PDH kinase 1)	PDK1_HUMAN	436	PDK1
MRRP1_HUMAN	0.0316707	0.012524	0.105087	Q7L0Y3	Mitochondrial ribonuclease P protein 1 (Mitochondrial RNase P protein 1) (EC 2.1.1.-) (HBV pre-S2 trans-regulated protein 2) (RNA (guanine-9-)-methyltransferase domain-containing protein 1) (Renal carcinoma antigen NY-REN-49) (tRNA methyltransferase 10 homolog C)	MRRP1_HUMAN	403	TRMT10C
HCDH_HUMAN	0.0316536	0.0110285	0.098123	Q16836	Hydroxyacyl-coenzyme A dehydrogenase, mitochondrial (HCDH) (EC 1.1.1.35) (Medium and short-chain L-3-hydroxyacyl-coenzyme A dehydrogenase) (Short-chain 3-hydroxyacyl-CoA dehydrogenase)	HCDH_HUMAN	314	HADH
RT27_HUMAN	0.0315435	0.0452285	0.201952	Q92552	28S ribosomal protein S27, mitochondrial (MRP-S27) (S27mt) (Mitochondrial small ribosomal subunit protein mS27)	RT27_HUMAN	414	MRPS27
MIC60_HUMAN	0.0310209	0.00418547	0.0622752	Q16891	MICOS complex subunit MIC60 (Cell proliferation-inducing gene 4/52 protein) (Mitochondrial inner membrane protein) (Mitofilin) (p87/89)	MIC60_HUMAN	758	IMMT
PDPR_HUMAN	0.0304601	0.0159773	0.117115	Q8NCN5	Pyruvate dehydrogenase phosphatase regulatory subunit, mitochondrial (PDPr)	PDPR_HUMAN	879	PDPR
VDAC3_HUMAN	0.0297606	0.0119892	0.102564	Q9Y277	Voltage-dependent anion-selective channel protein 3 (VDAC-3) (hVDAC3) (Outer mitochondrial membrane protein porin 3)	VDAC3_HUMAN	283	VDAC3
RT26_HUMAN	0.0294987	0.0356958	0.177265	Q9BYN8	28S ribosomal protein S26, mitochondrial (MRP-S26) (S26mt) (28S ribosomal protein S13, mitochondrial) (MRP-S13) (S13mt) (Mitochondrial small ribosomal subunit protein mS26)	RT26_HUMAN	205	MRPS26
ECHA_HUMAN	0.029355	0.0460487	0.202911	P40939	Trifunctional enzyme subunit alpha, mitochondrial (78 kDa gastrin-binding protein) (TP-alpha) [Includes: Long-chain enoyl-CoA hydratase (EC 4.2.1.17); Long chain 3-hydroxyacyl-CoA dehydrogenase (EC 1.1.1.211)]	ECHA_HUMAN	763	HADHA
CAR19_HUMAN	0.029344	0.0233212	0.141072	Q96LW7	Caspase recruitment domain-containing protein 19 (Bcl10-interacting CARD protein) (BinCARD)	CAR19_HUMAN	228	CARD19
AL4A1_HUMAN	0.0288373	0.0426769	0.196349	P30038	Delta-1-pyrroline-5-carboxylate dehydrogenase, mitochondrial (P5C dehydrogenase) (EC 1.2.1.88) (Aldehyde dehydrogenase family 4 member A1) (L-glutamate gamma-semialdehyde dehydrogenase)	AL4A1_HUMAN	563	ALDH4A1
ACSF3_HUMAN	0.0282928	0.0319266	0.166474	Q4G176	Acyl-CoA synthetase family member 3, mitochondrial (EC 6.2.1.-)	ACSF3_HUMAN	576	ACSF3
SUOX_HUMAN	0.0282536	0.0198928	0.131418	P51687	Sulfite oxidase, mitochondrial (EC 1.8.3.1)	SUOX_HUMAN	545	SUOX
ECH1_HUMAN	0.0275468	0.0398152	0.188044	Q13011	Delta(3,5)-Delta(2,4)-dienoyl-CoA isomerase, mitochondrial (EC 5.3.3.-)	ECH1_HUMAN	328	ECH1
TMM11_HUMAN	0.0271728	0.0300707	0.160818	P17152	Transmembrane protein 11, mitochondrial (Protein PM1) (Protein PMI)	TMM11_HUMAN	192	TMEM11
PHB_HUMAN	0.0249548	0.00959359	0.0911495	P35232	Prohibitin	PHB_HUMAN	272	PHB
SAM50_HUMAN	0.0247402	0.044706	0.200636	Q9Y512	Sorting and assembly machinery component 50 homolog (Transformation-related gene 3 protein) (TRG-3)	SAM50_HUMAN	469	SAMM50
ADCK3_HUMAN	0.0245947	0.0177886	0.124862	Q8NI60	Atypical kinase COQ8A, mitochondrial (EC 2.7.-.-) (Chaperone activity of bc1 complex-like) (Chaperone-ABC1-like) (Coenzyme Q protein 8A) (aarF domain-containing protein kinase 3)	COQ8A_HUMAN	647	COQ8A
CAF17_HUMAN	0.0244666	0.0198622	0.131418	Q5T440	Putative transferase CAF17, mitochondrial (EC 2.1.-.-) (Iron-sulfur cluster assembly factor homolog)	CAF17_HUMAN	356	IBA57
[truncated: 811 more rows]

## Sheet: Table S4_Senescent
Table S4. Proteins known to be senescence associated which were found in this study to be associated with physical activity.
[truncated: 27 more rows]

## Sheet: Table S5_Proteostasis
Table S5. Proteins known to be involved in proteostasis which were found to be associated with physical activity.
[truncated: 63 more rows]
